# Supplementary material for: Population-level prevalence of detectable HIV viremia in people who inject drugs (PWID) in Ukraine: Implications for HIV treatment and case finding interventions
Source: PLoS One. 2023 Oct 26;18(10):e0290661. doi: 10.1371/journal.pone.0290661 (PMC10602286; doi:10.1371/journal.pone.0290661)
Supplement: S1 Dataset — (CSV) [file pone.0290661.s001.csv]

id	City	IssuedCoupons_1	IssuedCoupons_2	IssuedCoupons_3	Network_size	Age	Sex	MaritalStatus	Income	Education	InjDrugType	Incarceration	HarmReducationClient	HIVCaseMangement	Sex_risk	Inj_risk	Age_4cat	OAT_Patient	HIV_Result	HIVPos_StatusAwareness	TimeOnART	VL_result	Weights
LA057	Vinnytsya	LA166	LA167	LA168	3	38	female	married or have partner	min wage-ave income	complete school or vocational school	only opioids	no	no	no	no	yes	35-49 yrs	no	HIVPos	undiagnosed	not on ART	=>1000	7
LA063	Vinnytsya	LA193	LA194	LA195	3	32	male	married or have partner	min wage-ave income	school or less	mixed	released >1y ago	no	no	no	no	<35 yrs	no	HIVPos	undiagnosed	not on ART	=>1000	6
LA123	Vinnytsya	LA346	LA347	LA348	5	34	male	single	min wage-ave income	complete school or vocational school	mixed	no	no	no	no	no	<35 yrs	no	HIVPos	undiagnosed	not on ART	<1000	6
LA166	Vinnytsya	LA253	LA254	LA255	4	48	male	single	<min wage	complete school or vocational school	only opioids	released >1y ago	yes	yes	no	no	35-49 yrs	no	HIVPos	diagnosed	on ART => 6 m	<1000	5
LA193	Vinnytsya	LA304	LA305	LA306	2	38	female	married or have partner	<min wage	school or less	only opioids	no	yes	no	yes	no	35-49 yrs	no	HIVPos	undiagnosed	not on ART	<1000	3
LA238	Vinnytsya	LA400	LA401	LA402	5	34	female	married or have partner	min wage-ave income	complete school or vocational school	mixed	no	yes	no	no	yes	<35 yrs	no	HIVPos	diagnosed	not on ART	=>1000	5
LA296	Vinnytsya				1	33	male	single	min wage-ave income	complete school or vocational school	only opioids	released >1y ago	no	no	no	no	<35 yrs	no	HIVPos	missing	missing	=>1000	3
LA307	Vinnytsya	LA478	LA479	LA480	20	42	male	married or have partner	min wage-ave income	school or less	mixed	released >1y ago	no	no	yes	no	35-49 yrs	no	HIVPos	undiagnosed	not on ART	=>1000	5
LA347	Vinnytsya				4	39	male	married or have partner	<min wage	complete school or vocational school	only stim	no	no	no	no	no	35-49 yrs	no	HIVPos	undiagnosed	not on ART	<1000	3
LA369	Vinnytsya	LA619	LA620	LA621	4	25	female	single	min wage-ave income	school or less	only opioids	no	no	no	no	no	<35 yrs	no	HIVPos	undiagnosed	not on ART	=>1000	4
LA381	Vinnytsya	LA637	LA638	LA639	4	34	female	married or have partner	min wage-ave income	complete school or vocational school	mixed	released >1y ago	no	no	no	no	<35 yrs	no	HIVPos	diagnosed	on ART => 6 m	=>1000	5
LA396	Vinnytsya	LA442	LA443	LA444	6	35	male	single	min wage-ave income	complete school or vocational school	only stim	no	no	no	no	no	35-49 yrs	no	HIVPos	undiagnosed	not on ART	=>1000	4
LA433	Vinnytsya				2	44	male	married or have partner	min wage-ave income	complete school or vocational school	mixed	released >1y ago	yes	no	yes	no	35-49 yrs	no	HIVPos	undiagnosed	not on ART	<1000	2
LA465	Vinnytsya	LA547	LA548	LA549	5	30	male	single	min wage-ave income	complete school or vocational school	mixed	no	no	no	yes	no	<35 yrs	no	HIVPos	undiagnosed	not on ART	=>1000	5
LAA1	Kherson	LAA13	LAA14	LAA15	5	41	male	married or have partner	min wage-ave income	school or less	only opioids	no	yes	no	yes	yes	35-49 yrs	yes	HIVPos	diagnosed	on ART => 6 m	=>1000	3
LAA100	Kherson	LAA577	LAA578	LAA579	10	39	male	married or have partner	min wage-ave income	technical school or bachelor	only opioids	no	yes	no	yes	no	35-49 yrs	no	HIVPos	undiagnosed	not on ART	=>1000	4
LAA102	Kherson	LAA541	LAA542	LAA543	10	40	male	single	min wage-ave income	school or less	only opioids	released >1y ago	no	no	yes	yes	35-49 yrs	no	HIVPos	diagnosed	on ART => 6 m	<1000	3
LAA108	Kherson	LAA232	LAA233	LAA234	5	33	female	single	min wage-ave income	complete school or vocational school	only opioids	no	yes	no	yes	yes	<35 yrs	yes	HIVPos	diagnosed	on ART => 6 m	<1000	4
LAA12	Kherson	LAA301	LAA302	LAA303	3	39	male	married or have partner	<min wage	graduate	only opioids	no	no	yes	no	no	35-49 yrs	no	HIVPos	diagnosed	not on ART	=>1000	4
LAA125	Kherson	LAA547	LAA548	LAA549	5	45	female	married or have partner	min wage-ave income	complete school or vocational school	only opioids	released >1y ago	no	no	no	yes	35-49 yrs	no	HIVPos	diagnosed	on ART => 6 m	<1000	4
LAA133	Kherson	LAA421	LAA422	LAA423	10	38	male	single	<min wage	school or less	only opioids	released >1y ago	no	no	no	yes	35-49 yrs	no	HIVPos	undiagnosed	not on ART	=>1000	2
LAA142	Kherson	LAA199	LAA200	LAA201	10	43	male	married or have partner	min wage-ave income	complete school or vocational school	only opioids	released >1y ago	yes	no	no	yes	35-49 yrs	yes	HIVPos	diagnosed	not on ART	=>1000	6
LAA144	Kherson	LAA190	LAA191	LAA192	10	46	female	married or have partner	>ave income	complete school or vocational school	only opioids	released >1y ago	yes	no	yes	no	35-49 yrs	no	HIVPos	diagnosed	on ART => 6 m	<1000	5
LAA150	Kherson	LAA244	LAA245	LAA246	30	38	male	single	min wage-ave income	complete school or vocational school	only opioids	no	yes	no	no	no	35-49 yrs	no	HIVPos	undiagnosed	not on ART	<1000	5
LAA158	Kherson	LAA325	LAA326	LAA327	2	39	male	married or have partner	min wage-ave income	school or less	only opioids	no	yes	no	yes	no	35-49 yrs	no	HIVPos	diagnosed	not on ART	=>1000	4
LAA16	Kherson	LAA55	LAA56	LAA57	7	46	male	married or have partner	<min wage	school or less	mixed	released >1y ago	yes	no	yes	no	35-49 yrs	no	HIVPos	diagnosed	on ART => 6 m	=>1000	3
LAA168	Kherson	LAA205	LAA206	LAA207	5	41	male	single	min wage-ave income	complete school or vocational school	only opioids	released >1y ago	no	no	yes	no	35-49 yrs	no	HIVPos	undiagnosed	not on ART	=>1000	5
LAA178	Kherson	LAA343	LAA344	LAA345	10	41	male	single	min wage-ave income	school or less	only opioids	released >1y ago	no	no	no	yes	35-49 yrs	no	HIVPos	undiagnosed	not on ART	=>1000	4
LAA179	Kherson	LAA346	LAA347	LAA348	5	40	male	single	min wage-ave income	complete school or vocational school	only opioids	released >1y ago	no	no	no	yes	35-49 yrs	no	HIVPos	diagnosed	on ART => 6 m	<1000	4
LAA185	Kherson	LAA649	LAA650		7	44	male	single	<min wage	complete school or vocational school	only opioids	no	no	no	no	no	35-49 yrs	no	HIVPos	undiagnosed	not on ART	=>1000	3
LAA190	Kherson	LAA298	LAA299	LAA300	2	40	male	single	min wage-ave income	complete school or vocational school	only opioids	released <=1y ago	no	no	no	yes	35-49 yrs	no	HIVPos	undiagnosed	not on ART	=>1000	4
LAA192	Kherson	LAA352	LAA353	LAA354	20	48	male	single	>ave income	school or less	only opioids	released >1y ago	no	no	no	no	35-49 yrs	no	HIVPos	undiagnosed	not on ART	<1000	7
LAA199	Kherson	LAA358	LAA359	LAA360	30	40	male	single	min wage-ave income	complete school or vocational school	only opioids	released >1y ago	no	no	no	no	35-49 yrs	no	HIVPos	undiagnosed	not on ART	<1000	5
LAA2	Kherson	LAA16	LAA17	LAA18	3	31	female	married or have partner	min wage-ave income	school or less	only opioids	no	yes	no	no	yes	<35 yrs	no	HIVPos	undiagnosed	not on ART	<1000	4
LAA200	Kherson	LAA292	LAA293	LAA294	5	51	male	single	min wage-ave income	complete school or vocational school	only opioids	released >1y ago	yes	no	no	yes	50+ yrs	no	HIVPos	undiagnosed	not on ART	=>1000	4
LAA208	Kherson	LAA520	LAA521	LAA522	10	36	female	single	min wage-ave income	school or less	only opioids	no	yes	no	no	yes	35-49 yrs	no	HIVPos	undiagnosed	not on ART	=>1000	6
LAA210	Kherson	LAA514	LAA515	LAA516	5	38	male	married or have partner	min wage-ave income	graduate	only opioids	released >1y ago	no	no	yes	yes	35-49 yrs	no	HIVPos	diagnosed	on ART time NA	=>1000	4
LAA221	Kherson	LAA289	LAA290	LAA291	5	37	male	single	min wage-ave income	school or less	only opioids	released >1y ago	no	no	no	yes	35-49 yrs	yes	HIVPos	diagnosed	on ART => 6 m	=>1000	4
LAA222	Kherson	LAA280	LAA281	LAA282	10	49	female	married or have partner	min wage-ave income	school or less	only opioids	released >1y ago	yes	no	yes	no	35-49 yrs	yes	HIVPos	diagnosed	on ART => 6 m	=>1000	6
LAA224	Kherson	LAA316	LAA317	LAA318	50	44	male	single	min wage-ave income	school or less	mixed	released >1y ago	no	no	no	yes	35-49 yrs	yes	HIVPos	diagnosed	on ART => 6 m	<1000	5
LAA23	Kherson	LAA88	LAA89	LAA90	6	29	female	married or have partner	min wage-ave income	complete school or vocational school	only stim	no	no	no	no	no	<35 yrs	no	HIVPos	undiagnosed	not on ART	=>1000	6
LAA232	Kherson				6	41	male	single	<min wage	complete school or vocational school	only opioids	released >1y ago	yes	no	no	no	35-49 yrs	no	HIVPos	diagnosed	on ART => 6 m	<1000	5
LAA234	Kherson	LAA499	LAA500	LAA501	6	40	female	single	min wage-ave income	school or less	only opioids	released >1y ago	yes	no	no	yes	35-49 yrs	no	HIVPos	diagnosed	not on ART	=>1000	5
LAA24	Kherson	LAA37	LAA38	LAA39	3	49	male	single	<min wage	complete school or vocational school	only opioids	released >1y ago	yes	no	no	no	35-49 yrs	yes	HIVPos	undiagnosed	not on ART	<1000	4
LAA250	Kherson	LAA535	LAA536	LAA537	10	40	male	single	<min wage	school or less	only opioids	no	yes	no	no	yes	35-49 yrs	no	HIVPos	diagnosed	on ART time NA	=>1000	3
LAA251	Kherson	LAA517	LAA518	LAA519	5	41	male	married or have partner	min wage-ave income	school or less	only opioids	no	no	no	no	yes	35-49 yrs	no	HIVPos	undiagnosed	not on ART	=>1000	6
LAA257	Kherson	LAA304	LAA305	LAA306	6	28	male	single	min wage-ave income	school or less	only opioids	released <=1y ago	no	no	yes	yes	<35 yrs	no	HIVPos	undiagnosed	not on ART	=>1000	4
LAA265	Kherson	LAA538	LAA539	LAA540	5	45	male	married or have partner	<min wage	complete school or vocational school	only opioids	released >1y ago	no	no	no	yes	35-49 yrs	no	HIVPos	undiagnosed	not on ART	=>1000	5
LAA267	Kherson	LAA659	LAA660		10	44	male	married or have partner	<min wage	complete school or vocational school	only opioids	no	no	no	no	no	35-49 yrs	no	HIVPos	undiagnosed	not on ART	<1000	7
LAA27	Kherson	LAA40	LAA41	LAA42	3	37	female	single	<min wage	school or less	only opioids	no	yes	no	yes	no	35-49 yrs	no	HIVPos	diagnosed	on ART => 6 m	<1000	4
LAA272	Kherson	LAA337	LAA338	LAA339	5	37	male	single	min wage-ave income	complete school or vocational school	only opioids	released >1y ago	yes	no	no	no	35-49 yrs	no	HIVPos	diagnosed	on ART => 6 m	<1000	5
LAA290	Kherson	LAA475	LAA476	LAA477	10	33	male	single	<min wage	complete school or vocational school	mixed	released <=1y ago	yes	no	yes	no	<35 yrs	no	HIVPos	diagnosed	on ART time NA	=>1000	6
LAA293	Kherson	LAA430	LAA431	LAA432	6	48	male	single	<min wage	complete school or vocational school	only opioids	released >1y ago	yes	no	no	yes	35-49 yrs	no	HIVPos	diagnosed	not on ART	=>1000	4
LAA30	Kherson	LAA73	LAA74	LAA75	5	39	male	married or have partner	<min wage	complete school or vocational school	mixed	released >1y ago	yes	no	yes	no	35-49 yrs	no	HIVPos	diagnosed	on ART <6 m	=>1000	3
LAA324	Kherson				3	44	male	single	min wage-ave income	complete school or vocational school	only opioids	no	no	no	no	yes	35-49 yrs	no	HIVPos	undiagnosed	not on ART	=>1000	3
LAA33	Kherson	LAA61	LAA62	LAA63	10	40	male	single	<min wage	technical school or bachelor	only opioids	released >1y ago	yes	no	no	yes	35-49 yrs	no	HIVPos	diagnosed	on ART => 6 m	<1000	5
LAA331	Kherson	LAA685	LAA686		5	34	male	single	min wage-ave income	complete school or vocational school	mixed	no	no	no	no	yes	<35 yrs	no	HIVPos	undiagnosed	not on ART	=>1000	3
LAA337	Kherson	LAA689	LAA690		10	46	male	single	<min wage	complete school or vocational school	only opioids	released >1y ago	yes	no	no	yes	35-49 yrs	yes	HIVPos	diagnosed	on ART => 6 m	=>1000	5
LAA347	Kherson				2	39	male	single	min wage-ave income	complete school or vocational school	only opioids	no	no	no	yes	yes	35-49 yrs	no	HIVPos	diagnosed	on ART => 6 m	<1000	4
LAA36	Kherson	LAA70	LAA71	LAA72	5	47	male	married or have partner	<min wage	complete school or vocational school	only opioids	released >1y ago	yes	no	yes	no	35-49 yrs	yes	HIVPos	diagnosed	on ART => 6 m	<1000	4
LAA368	Kherson	LAA559	LAA560	LAA561	5	47	male	married or have partner	min wage-ave income	complete school or vocational school	only opioids	released >1y ago	yes	no	no	yes	35-49 yrs	no	HIVPos	diagnosed	on ART => 6 m	<1000	4
LAA379	Kherson	LAA625	LAA626		50	44	male	single	min wage-ave income	complete school or vocational school	only opioids	released >1y ago	yes	no	yes	yes	35-49 yrs	no	HIVPos	undiagnosed	not on ART	=>1000	6
LAA390	Kherson	LAA671	LAA672		10	38	female	single	min wage-ave income	complete school or vocational school	only opioids	no	yes	no	yes	yes	35-49 yrs	no	HIVPos	undiagnosed	not on ART	=>1000	6
LAA43	Kherson	LAA82	LAA83	LAA84	1	58	male	married or have partner	<min wage	complete school or vocational school	only opioids	released >1y ago	yes	no	no	yes	50+ yrs	yes	HIVPos	diagnosed	on ART => 6 m	<1000	3
LAA430	Kherson	LAA565	LAA566	LAA567	12	41	male	single	min wage-ave income	complete school or vocational school	only opioids	released >1y ago	no	no	yes	yes	35-49 yrs	no	HIVPos	missing	missing	<1000	5
LAA438	Kherson	LAA610	LAA611	LAA612	4	46	male	single	min wage-ave income	complete school or vocational school	only opioids	released >1y ago	no	no	yes	yes	35-49 yrs	no	HIVPos	undiagnosed	not on ART	<1000	4
LAA45	Kherson	LAA79	LAA80	LAA81	5	49	male	single	min wage-ave income	school or less	mixed	released >1y ago	yes	no	no	yes	35-49 yrs	yes	HIVPos	diagnosed	on ART time NA	<1000	5
LAA46	Kherson	LAA94	LAA95	LAA96	10	32	female	married or have partner	min wage-ave income	complete school or vocational school	mixed	released >1y ago	yes	yes	no	no	<35 yrs	no	HIVPos	diagnosed	on ART <6 m	=>1000	2
LAA49	Kherson	LAA367	LAA368	LAA369	6	43	male	single	min wage-ave income	complete school or vocational school	mixed	no	yes	no	no	yes	35-49 yrs	no	HIVPos	undiagnosed	not on ART	=>1000	4
LAA495	Kherson				5	45	male	married or have partner	min wage-ave income	complete school or vocational school	only opioids	released >1y ago	no	no	no	no	35-49 yrs	no	HIVPos	diagnosed	on ART => 6 m	<1000	4
LAA496	Kherson	LAA729	LAA730		2	44	male	single	<min wage	school or less	only opioids	released <=1y ago	no	no	no	no	35-49 yrs	no	HIVPos	diagnosed	on ART => 6 m	<1000	3
LAA497	Kherson				3	37	male	married or have partner	min wage-ave income	graduate	only opioids	no	no	no	no	no	35-49 yrs	no	HIVPos	undiagnosed	not on ART	=>1000	5
LAA5	Kherson	LAA19	LAA20	LAA21	5	35	male	single	min wage-ave income	school or less	only opioids	no	no	no	no	yes	35-49 yrs	no	HIVPos	diagnosed	on ART time NA	=>1000	4
LAA51	Kherson	LAA361	LAA362	LAA363	7	38	male	married or have partner	min wage-ave income	complete school or vocational school	mixed	no	no	no	yes	yes	35-49 yrs	no	HIVPos	undiagnosed	not on ART	=>1000	5
LAA53	Kherson	LAA526	LAA527	LAA528	17	39	female	single	min wage-ave income	technical school or bachelor	only opioids	released >1y ago	yes	no	no	yes	35-49 yrs	no	HIVPos	missing	missing	=>1000	5
LAA540	Kherson				10	44	male	single	min wage-ave income	complete school or vocational school	only opioids	released >1y ago	yes	no	no	yes	35-49 yrs	no	HIVPos	undiagnosed	not on ART	<1000	4
LAA550	Kherson				5	41	male	single	min wage-ave income	complete school or vocational school	only opioids	no	no	no	no	no	35-49 yrs	no	HIVPos	undiagnosed	not on ART	=>1000	5
LAA551	Kherson				5	43	male	single	min wage-ave income	school or less	only opioids	no	no	no	no	yes	35-49 yrs	no	HIVPos	undiagnosed	not on ART	=>1000	2
LAA604	Kherson				2	40	male	married or have partner	min wage-ave income	technical school or bachelor	only opioids	released >1y ago	no	no	no	no	35-49 yrs	no	HIVPos	undiagnosed	not on ART	=>1000	2
LAA605	Kherson				6	37	male	single	min wage-ave income	complete school or vocational school	only opioids	released >1y ago	no	no	yes	yes	35-49 yrs	no	HIVPos	diagnosed	on ART time NA	=>1000	4
LAA613	Kherson	LAA675	LAA676		5	45	male	single	<min wage	school or less	only opioids	no	no	no	no	no	35-49 yrs	no	HIVPos	undiagnosed	not on ART	=>1000	4
LAA628	Kherson	LAA759	LAA760		4	35	male	single	<min wage	complete school or vocational school	only opioids	released >1y ago	no	no	no	yes	35-49 yrs	no	HIVPos	diagnosed	on ART time NA	=>1000	4
LAA646	Kherson	LAA711	LAA712		7	48	male	single	min wage-ave income	complete school or vocational school	mixed	released >1y ago	yes	no	no	yes	35-49 yrs	yes	HIVPos	undiagnosed	not on ART	<1000	4
LAA647	Kherson				4	47	female	married or have partner	<min wage	complete school or vocational school	mixed	released >1y ago	no	no	yes	yes	35-49 yrs	no	HIVPos	diagnosed	on ART => 6 m	<1000	2
LAA660	Kherson	LAA719	LAA720		7	45	male	married or have partner	min wage-ave income	complete school or vocational school	only opioids	released >1y ago	no	no	no	no	35-49 yrs	no	HIVPos	undiagnosed	not on ART	=>1000	3
LAA662	Kherson	LAA705	LAA706		6	39	male	married or have partner	min wage-ave income	complete school or vocational school	only opioids	no	no	no	no	yes	35-49 yrs	no	HIVPos	undiagnosed	not on ART	=>1000	6
LAA678	Kherson	LAA753	LAA754		10	39	male	single	min wage-ave income	school or less	mixed	no	yes	no	no	yes	35-49 yrs	no	HIVPos	undiagnosed	not on ART	=>1000	5
LAA689	Kherson				4	54	male	single	<min wage	complete school or vocational school	only stim	released >1y ago	yes	no	no	no	50+ yrs	no	HIVPos	diagnosed	on ART <6 m	<1000	2
LAA690	Kherson				25	38	female	single	<min wage	complete school or vocational school	mixed	no	no	no	no	yes	35-49 yrs	no	HIVPos	undiagnosed	not on ART	=>1000	4
LAA70	Kherson	LAA136	LAA137	LAA138	10	34	female	single	min wage-ave income	school or less	mixed	no	no	no	yes	no	<35 yrs	no	HIVPos	diagnosed	not on ART	=>1000	5
LAA71	Kherson	LAA142	LAA143	LAA144	10	37	male	married or have partner	min wage-ave income	technical school or bachelor	only opioids	released >1y ago	no	no	no	no	35-49 yrs	no	HIVPos	undiagnosed	not on ART	<1000	5
LAA711	Kherson	LAA727	LAA728		5	40	male	single	min wage-ave income	complete school or vocational school	only opioids	no	no	no	yes	no	35-49 yrs	no	HIVPos	undiagnosed	not on ART	=>1000	4
LAA720	Kherson	LAA747	LAA748		30	42	male	married or have partner	<min wage	school or less	only opioids	released >1y ago	yes	no	yes	yes	35-49 yrs	no	HIVPos	diagnosed	on ART <6 m	<1000	5
LAA756	Kherson				5	29	male	single	>ave income	school or less	mixed	no	yes	no	yes	yes	<35 yrs	no	HIVPos	undiagnosed	not on ART	=>1000	2
LAA758	Kherson				3	46	male	single	<min wage	complete school or vocational school	only opioids	released <=1y ago	no	no	no	no	35-49 yrs	no	HIVPos	undiagnosed	not on ART	<1000	4
LAA759	Kherson				4	38	female	single	min wage-ave income	graduate	only opioids	no	yes	no	no	no	35-49 yrs	yes	HIVPos	diagnosed	on ART => 6 m	=>1000	4
LAA760	Kherson				3	38	male	single	<min wage	school or less	only opioids	released >1y ago	yes	no	no	yes	35-49 yrs	no	HIVPos	diagnosed	on ART => 6 m	=>1000	3
LAA762	Kherson				3	40	male	single	min wage-ave income	complete school or vocational school	only opioids	released >1y ago	yes	no	no	no	35-49 yrs	no	HIVPos	diagnosed	on ART => 6 m	=>1000	3
LAA79	Kherson	LAA124	LAA125	LAA126	4	37	female	married or have partner	min wage-ave income	graduate	only opioids	released >1y ago	yes	yes	no	yes	35-49 yrs	yes	HIVPos	diagnosed	on ART => 6 m	<1000	5
LAA80	Kherson	LAA121	LAA122	LAA123	5	39	male	married or have partner	<min wage	technical school or bachelor	only opioids	released >1y ago	yes	yes	yes	yes	35-49 yrs	yes	HIVPos	diagnosed	on ART => 6 m	=>1000	3
LAA81	Kherson	LAA127	LAA128	LAA129	4	42	male	single	<min wage	school or less	only opioids	no	yes	no	no	yes	35-49 yrs	yes	HIVPos	diagnosed	on ART => 6 m	<1000	5
LAA83	Kherson	LAA466	LAA467	LAA468	10	35	female	married or have partner	min wage-ave income	complete school or vocational school	only opioids	no	yes	no	no	yes	35-49 yrs	yes	HIVPos	undiagnosed	not on ART	=>1000	3
LAA92	Kherson	LAA157	LAA158	LAA159	3	32	male	single	min wage-ave income	complete school or vocational school	mixed	released >1y ago	yes	no	no	yes	<35 yrs	no	HIVPos	undiagnosed	not on ART	=>1000	6
LB001	Dnipro	LB064	LB065	LB066	2	37	male	married or have partner	min wage-ave income	graduate	mixed	no	yes	yes	no	yes	35-49 yrs	no	HIVPos	diagnosed	on ART => 6 m	<1000	7
LB003	Dnipro	LB016	LB017	LB018	5	25	male	married or have partner	min wage-ave income	school or less	only opioids	released >1y ago	yes	no	no	yes	<35 yrs	no	HIVPos	undiagnosed	not on ART	=>1000	6
LB005	Dnipro	LB025	LB026	LB027	5	37	male	single	>ave income	complete school or vocational school	only opioids	released >1y ago	no	no	no	yes	35-49 yrs	no	HIVPos	undiagnosed	not on ART	=>1000	8
LB006	Dnipro	LB028	LB029	LB030	20	36	male	single	min wage-ave income	school or less	only opioids	no	yes	no	yes	no	35-49 yrs	no	HIVPos	undiagnosed	not on ART	=>1000	9
LB010	Dnipro	LB112	LB113	LB114	10	52	female	married or have partner	min wage-ave income	complete school or vocational school	only stim	released >1y ago	yes	no	no	yes	50+ yrs	no	HIVPos	undiagnosed	not on ART	=>1000	11
LB021	Dnipro	LB091	LB092	LB093	20	26	male	single	min wage-ave income	complete school or vocational school	only opioids	NA	no	no	no	no	<35 yrs	no	HIVPos	undiagnosed	not on ART	=>1000	6
LB022	Dnipro	LB040	LB041	LB042	10	30	female	married or have partner	min wage-ave income	school or less	only opioids	no	yes	no	yes	no	<35 yrs	no	HIVPos	missing	missing	=>1000	8
LB023	Dnipro	LB043	LB044	LB045	30	30	male	married or have partner	>ave income	complete school or vocational school	only opioids	released <=1y ago	no	no	yes	no	<35 yrs	no	HIVPos	undiagnosed	not on ART	=>1000	8
LB024	Dnipro	LB046	LB047	LB048	40	40	male	married or have partner	<min wage	school or less	only opioids	released <=1y ago	yes	no	yes	yes	35-49 yrs	no	HIVPos	diagnosed	not on ART	=>1000	7
LB026	Dnipro	LB034	LB035	LB036	5	40	male	single	min wage-ave income	complete school or vocational school	mixed	released >1y ago	yes	no	no	no	35-49 yrs	no	HIVPos	undiagnosed	not on ART	=>1000	7
LB027	Dnipro	LB031	LB032	LB033	10	24	female	married or have partner	min wage-ave income	school or less	only opioids	no	yes	no	no	no	<35 yrs	no	HIVPos	diagnosed	not on ART	=>1000	12
LB034	Dnipro	LB079	LB080	LB081	4	52	female	single	min wage-ave income	graduate	only opioids	no	no	no	no	yes	50+ yrs	no	HIVPos	undiagnosed	not on ART	<1000	5
LB036	Dnipro	LB076	LB077	LB078	15	32	male	single	>ave income	school or less	only opioids	released <=1y ago	no	no	no	yes	<35 yrs	no	HIVPos	undiagnosed	not on ART	<1000	3
LB037	Dnipro	LB085	LB086	LB087	4	33	female	married or have partner	min wage-ave income	graduate	only stim	no	yes	no	yes	yes	<35 yrs	no	HIVPos	undiagnosed	not on ART	=>1000	5
LB043	Dnipro	LB094	LB095	LB096	5	55	male	married or have partner	>ave income	school or less	only opioids	released >1y ago	no	no	no	no	50+ yrs	no	HIVPos	undiagnosed	not on ART	=>1000	10
LB044	Dnipro	LB097	LB098	LB099	10	34	male	married or have partner	min wage-ave income	school or less	only opioids	released >1y ago	yes	no	no	yes	<35 yrs	no	HIVPos	undiagnosed	not on ART	=>1000	9
LB059	Dnipro	LB139	LB140	LB141	25	25	male	single	min wage-ave income	complete school or vocational school	only opioids	no	yes	no	no	yes	<35 yrs	no	HIVPos	undiagnosed	not on ART	<1000	8
LB069	Dnipro	LB127	LB128	LB129	1	32	male	married or have partner	>ave income	NA	only opioids	no	yes	no	yes	yes	<35 yrs	no	HIVPos	undiagnosed	not on ART	<1000	6
LB070	Dnipro	LB103	LB104	LB105	10	41	male	single	min wage-ave income	school or less	only opioids	released <=1y ago	no	no	no	yes	35-49 yrs	no	HIVPos	missing	missing	=>1000	8
LB071	Dnipro	LB106	LB107	LB108	34	35	female	single	>ave income	complete school or vocational school	only opioids	no	no	no	no	no	35-49 yrs	no	HIVPos	missing	missing	=>1000	14
LB073	Dnipro	LB121	LB122	LB123	7	31	female	married or have partner	>ave income	complete school or vocational school	only opioids	no	yes	no	no	yes	<35 yrs	no	HIVPos	missing	missing	<1000	6
LB074	Dnipro	LB124	LB125	LB126	3	36	male	single	>ave income	complete school or vocational school	mixed	released <=1y ago	no	no	no	yes	35-49 yrs	no	HIVPos	diagnosed	not on ART	=>1000	8
LB079	Dnipro	LB256	LB257	LB258	10	41	male	single	min wage-ave income	complete school or vocational school	only opioids	no	yes	no	no	no	35-49 yrs	no	HIVPos	undiagnosed	not on ART	=>1000	8
LB080	Dnipro	LB772	LB773	LB774	5	38	female	married or have partner	<min wage	school or less	only opioids	no	no	no	no	yes	35-49 yrs	no	HIVPos	undiagnosed	not on ART	<1000	5
LB081	Dnipro	LB769	LB770	LB771	10	39	female	single	min wage-ave income	complete school or vocational school	only opioids	released >1y ago	no	no	no	no	35-49 yrs	no	HIVPos	undiagnosed	not on ART	=>1000	9
LB089	Dnipro				4	54	male	single	<min wage	complete school or vocational school	only opioids	released >1y ago	no	no	no	yes	50+ yrs	no	HIVPos	diagnosed	on ART time NA	<1000	6
LB092	Dnipro	LB184	LB185	LB186	7	28	male	single	min wage-ave income	school or less	only opioids	no	no	no	yes	no	<35 yrs	no	HIVPos	undiagnosed	not on ART	=>1000	11
LB094	Dnipro	LB223	LB224	LB225	3	39	female	married or have partner	min wage-ave income	complete school or vocational school	only opioids	no	yes	no	yes	yes	35-49 yrs	no	HIVPos	undiagnosed	not on ART	<1000	9
LB1051	Dnipro				4	42	male	single	min wage-ave income	complete school or vocational school	only opioids	released >1y ago	no	no	yes	yes	35-49 yrs	no	HIVPos	undiagnosed	not on ART	=>1000	6
LB1055	Dnipro	LB1228	LB1229	LB1230	50	37	male	married or have partner	>ave income	graduate	mixed	released >1y ago	yes	no	yes	yes	35-49 yrs	no	HIVPos	undiagnosed	not on ART	<1000	6
LB1056	Dnipro	LB1225	LB1226	LB1227	5	43	male	single	>ave income	complete school or vocational school	only opioids	released >1y ago	no	no	yes	no	35-49 yrs	no	HIVPos	undiagnosed	not on ART	<1000	5
LB1081	Dnipro	LB1297	LB1298	LB1299	40	45	male	married or have partner	>ave income	school or less	only opioids	released <=1y ago	no	yes	yes	no	35-49 yrs	no	HIVPos	diagnosed	not on ART	=>1000	8
LB1082	Dnipro	LB1294	LB1295	LB1296	200	45	female	married or have partner	min wage-ave income	complete school or vocational school	only opioids	released >1y ago	yes	no	yes	yes	35-49 yrs	no	HIVPos	undiagnosed	not on ART	=>1000	9
LB1086	Dnipro				10	25	male	married or have partner	min wage-ave income	technical school or bachelor	only stim	no	yes	no	no	no	<35 yrs	no	HIVPos	undiagnosed	not on ART	=>1000	6
LB1105	Dnipro	LB1303	LB1304	LB1305	10	57	female	married or have partner	min wage-ave income	graduate	only opioids	no	no	no	no	no	50+ yrs	no	HIVPos	missing	missing	=>1000	6
LB1106	Dnipro				3	41	male	married or have partner	min wage-ave income	school or less	only opioids	released >1y ago	no	no	no	no	35-49 yrs	no	HIVPos	undiagnosed	not on ART	=>1000	4
LB1136	Dnipro				4	36	female	married or have partner	min wage-ave income	school or less	only stim	released >1y ago	no	no	yes	no	35-49 yrs	no	HIVPos	undiagnosed	not on ART	<1000	10
LB1137	Dnipro	LB1285	LB1286	LB1287	5	36	male	married or have partner	min wage-ave income	complete school or vocational school	only opioids	released >1y ago	no	no	yes	yes	35-49 yrs	no	HIVPos	undiagnosed	not on ART	=>1000	8
LB1172	Dnipro				15	35	female	single	<min wage	complete school or vocational school	only opioids	no	no	no	yes	yes	35-49 yrs	no	HIVPos	undiagnosed	not on ART	=>1000	11
LB1173	Dnipro				5	29	male	married or have partner	min wage-ave income	complete school or vocational school	mixed	no	no	no	yes	yes	<35 yrs	no	HIVPos	undiagnosed	not on ART	=>1000	6
LB1211	Dnipro				20	45	male	married or have partner	>ave income	complete school or vocational school	only opioids	released >1y ago	no	no	no	no	35-49 yrs	no	HIVPos	undiagnosed	not on ART	<1000	11
LB1219	Dnipro				10	42	male	single	<min wage	complete school or vocational school	only opioids	no	no	no	no	no	35-49 yrs	no	HIVPos	undiagnosed	not on ART	=>1000	5
LB122	Dnipro	LB154	LB155	LB156	2	55	male	single	min wage-ave income	graduate	only opioids	released >1y ago	no	no	no	yes	50+ yrs	no	HIVPos	undiagnosed	not on ART	<1000	7
LB1220	Dnipro				3	43	female	married or have partner	min wage-ave income	complete school or vocational school	mixed	no	yes	no	yes	yes	35-49 yrs	no	HIVPos	undiagnosed	not on ART	=>1000	6
LB1222	Dnipro				30	26	male	single	min wage-ave income	complete school or vocational school	mixed	no	yes	no	yes	yes	<35 yrs	no	HIVPos	undiagnosed	not on ART	=>1000	9
LB123	Dnipro	LB160	LB161	LB162	10	47	male	married or have partner	min wage-ave income	graduate	mixed	released >1y ago	no	no	yes	yes	35-49 yrs	no	HIVPos	undiagnosed	not on ART	<1000	5
LB124	Dnipro	LB253	LB254	LB255	2	36	male	married or have partner	>ave income	complete school or vocational school	only opioids	no	yes	no	no	yes	35-49 yrs	yes	HIVPos	undiagnosed	not on ART	=>1000	5
LB1270	Dnipro				20	36	female	married or have partner	min wage-ave income	complete school or vocational school	only opioids	released <=1y ago	no	no	yes	yes	35-49 yrs	no	HIVPos	undiagnosed	not on ART	=>1000	7
LB1272	Dnipro				30	41	male	married or have partner	>ave income	complete school or vocational school	only opioids	no	no	no	no	no	35-49 yrs	no	HIVPos	undiagnosed	not on ART	=>1000	9
LB1314	Dnipro				3	31	male	married or have partner	<min wage	school or less	only stim	released >1y ago	no	no	yes	yes	<35 yrs	no	HIVPos	undiagnosed	not on ART	<1000	4
LB142	Dnipro	LB190	LB191	LB192	5	43	male	single	min wage-ave income	complete school or vocational school	only opioids	no	yes	no	no	yes	35-49 yrs	no	HIVPos	diagnosed	on ART => 6 m	<1000	7
LB143	Dnipro	LB193	LB194	LB195	5	39	female	single	<min wage	school or less	only opioids	no	yes	no	no	yes	35-49 yrs	no	HIVPos	diagnosed	not on ART	=>1000	10
LB145	Dnipro	LB1102	LB1103	LB1104	15	38	male	single	>ave income	complete school or vocational school	only opioids	released >1y ago	yes	no	yes	yes	35-49 yrs	no	HIVPos	diagnosed	not on ART	=>1000	6
LB146	Dnipro	LB1105	LB1106	LB1107	10	34	male	single	min wage-ave income	complete school or vocational school	mixed	no	no	no	yes	yes	<35 yrs	no	HIVPos	missing	missing	=>1000	4
LB162	Dnipro	LB561	LB562	LB563	10	35	male	single	min wage-ave income	school or less	only opioids	released >1y ago	no	no	yes	yes	35-49 yrs	no	HIVPos	undiagnosed	not on ART	=>1000	5
LB179	Dnipro	LB432	LB433	LB434	5	40	male	single	min wage-ave income	complete school or vocational school	only opioids	no	no	no	no	yes	35-49 yrs	no	HIVPos	undiagnosed	not on ART	=>1000	4
LB180	Dnipro	LB238	LB239	LB240	5	40	male	married or have partner	>ave income	technical school or bachelor	only opioids	no	no	no	yes	yes	35-49 yrs	no	HIVPos	undiagnosed	not on ART	=>1000	9
LB191	Dnipro	LB1024	LB1025	LB1026	10	40	male	single	min wage-ave income	complete school or vocational school	only opioids	no	no	no	yes	yes	35-49 yrs	no	HIVPos	diagnosed	on ART time NA	<1000	9
LB192	Dnipro	LB235	LB236	LB237	20	29	female	married or have partner	min wage-ave income	complete school or vocational school	mixed	released >1y ago	yes	no	yes	yes	<35 yrs	no	HIVPos	undiagnosed	not on ART	=>1000	8
LB196	Dnipro	LB229	LB230	LB231	20	43	male	single	>ave income	complete school or vocational school	mixed	released <=1y ago	no	no	no	yes	35-49 yrs	no	HIVPos	missing	missing	=>1000	9
LB197	Dnipro	LB226	LB227	LB228	8	43	female	single	<min wage	complete school or vocational school	mixed	released >1y ago	no	no	yes	no	35-49 yrs	no	HIVPos	diagnosed	on ART => 6 m	<1000	7
LB198	Dnipro	LB232	LB233	LB234	20	45	male	married or have partner	min wage-ave income	school or less	mixed	released >1y ago	no	no	yes	yes	35-49 yrs	no	HIVPos	diagnosed	on ART <6 m	=>1000	12
LB210	Dnipro	LB634	LB635	LB636	10	35	female	married or have partner	<min wage	complete school or vocational school	only stim	released >1y ago	yes	no	yes	yes	35-49 yrs	no	HIVPos	diagnosed	on ART => 6 m	<1000	8
LB215	Dnipro	LB271	LB272	LB273	15	28	male	married or have partner	>ave income	complete school or vocational school	only opioids	no	yes	no	no	yes	<35 yrs	no	HIVPos	undiagnosed	not on ART	=>1000	9
LB216	Dnipro	LB259	LB260	LB261	17	43	male	married or have partner	>ave income	complete school or vocational school	mixed	no	no	no	no	yes	35-49 yrs	no	HIVPos	diagnosed	on ART time NA	<1000	9
LB217	Dnipro	LB283	LB284	LB285	10	43	male	single	min wage-ave income	complete school or vocational school	only opioids	released >1y ago	yes	no	no	yes	35-49 yrs	no	HIVPos	undiagnosed	not on ART	=>1000	10
LB218	Dnipro	LB286	LB287	LB288	30	42	male	single	min wage-ave income	complete school or vocational school	only opioids	released >1y ago	yes	no	yes	yes	35-49 yrs	no	HIVPos	undiagnosed	not on ART	=>1000	17
LB224	Dnipro	LB265	LB266	LB267	10	39	male	married or have partner	>ave income	complete school or vocational school	only opioids	released >1y ago	yes	no	no	yes	35-49 yrs	no	HIVPos	missing	missing	<1000	9
LB225	Dnipro	LB516	LB517	LB518	1	42	male	single	min wage-ave income	school or less	only opioids	no	no	no	no	yes	35-49 yrs	no	HIVPos	undiagnosed	not on ART	<1000	5
LB226	Dnipro	LB274	LB275	LB276	12	50	female	married or have partner	min wage-ave income	complete school or vocational school	only opioids	no	no	no	yes	yes	50+ yrs	no	HIVPos	undiagnosed	not on ART	<1000	9
LB227	Dnipro	LB277	LB278	LB279	5	47	female	married or have partner	min wage-ave income	complete school or vocational school	mixed	no	no	no	yes	yes	35-49 yrs	no	HIVPos	undiagnosed	not on ART	=>1000	5
LB234	Dnipro	LB292	LB293	LB294	2	59	male	single	min wage-ave income	complete school or vocational school	only opioids	released >1y ago	no	no	no	yes	50+ yrs	no	HIVPos	undiagnosed	not on ART	<1000	10
LB235	Dnipro	LB426	LB427	LB428	50	47	male	single	min wage-ave income	complete school or vocational school	only opioids	released >1y ago	no	no	no	yes	35-49 yrs	no	HIVPos	undiagnosed	not on ART	<1000	5
LB237	Dnipro	LB423	LB424	LB425	30	36	female	single	min wage-ave income	school or less	only opioids	no	yes	no	no	yes	35-49 yrs	no	HIVPos	undiagnosed	not on ART	=>1000	7
LB256	Dnipro	LB331	LB332	LB333	20	28	female	married or have partner	min wage-ave income	complete school or vocational school	only opioids	no	no	no	yes	yes	<35 yrs	no	HIVPos	diagnosed	not on ART	=>1000	7
LB261	Dnipro	LB328	LB329	LB330	15	30	female	single	min wage-ave income	complete school or vocational school	only opioids	no	no	no	no	yes	<35 yrs	no	HIVPos	diagnosed	on ART <6 m	<1000	10
LB270	Dnipro	LB411	LB412	LB413	7	35	male	married or have partner	>ave income	complete school or vocational school	only opioids	released >1y ago	yes	no	yes	no	35-49 yrs	no	HIVPos	undiagnosed	not on ART	=>1000	7
LB275	Dnipro	LB334	LB335	LB336	4	44	female	married or have partner	min wage-ave income	graduate	only opioids	no	no	no	yes	yes	35-49 yrs	no	HIVPos	undiagnosed	not on ART	<1000	4
LB282	Dnipro	LB325	LB326	LB327	1	55	male	single	min wage-ave income	complete school or vocational school	only opioids	released >1y ago	no	no	no	yes	50+ yrs	no	HIVPos	diagnosed	not on ART	<1000	5
LB285	Dnipro	LB531	LB532	LB533	15	40	female	married or have partner	<min wage	complete school or vocational school	only opioids	released <=1y ago	yes	no	yes	yes	35-49 yrs	no	HIVPos	diagnosed	not on ART	<1000	11
LB294	Dnipro	LB373	LB374	LB375	5	26	male	single	min wage-ave income	complete school or vocational school	only opioids	no	no	no	yes	no	<35 yrs	no	HIVPos	undiagnosed	not on ART	<1000	10
LB304	Dnipro	LB346	LB347	LB348	4	45	male	single	<min wage	school or less	only opioids	released >1y ago	no	no	no	yes	35-49 yrs	no	HIVPos	missing	missing	=>1000	8
LB310	Dnipro	LB340	LB341	LB342	7	50	male	single	min wage-ave income	complete school or vocational school	only opioids	no	yes	no	no	yes	50+ yrs	no	HIVPos	diagnosed	on ART => 6 m	=>1000	6
LB318	Dnipro	LB519	LB520	LB521	14	43	male	married or have partner	min wage-ave income	complete school or vocational school	only opioids	released >1y ago	yes	no	no	yes	35-49 yrs	no	HIVPos	undiagnosed	not on ART	<1000	9
LB320	Dnipro	LB525	LB526	LB527	5	42	male	married or have partner	min wage-ave income	school or less	only opioids	released >1y ago	no	no	yes	yes	35-49 yrs	no	HIVPos	undiagnosed	not on ART	=>1000	6
LB326	Dnipro	LB495	LB496	LB497	20	28	female	married or have partner	min wage-ave income	complete school or vocational school	only opioids	no	yes	no	no	yes	<35 yrs	no	HIVPos	undiagnosed	not on ART	=>1000	8
LB331	Dnipro	LB474	LB475	LB476	20	39	male	married or have partner	>ave income	complete school or vocational school	only opioids	no	no	yes	yes	yes	35-49 yrs	no	HIVPos	diagnosed	not on ART	=>1000	12
LB333	Dnipro	LB468	LB469	LB470	1	43	male	married or have partner	min wage-ave income	complete school or vocational school	only opioids	no	no	no	no	no	35-49 yrs	no	HIVPos	undiagnosed	not on ART	<1000	7
LB334	Dnipro	LB465	LB466	LB467	14	46	female	married or have partner	>ave income	school or less	only opioids	no	no	no	yes	yes	35-49 yrs	no	HIVPos	undiagnosed	not on ART	=>1000	4
LB335	Dnipro	LB462	LB463	LB464	8	46	male	single	min wage-ave income	complete school or vocational school	mixed	released >1y ago	yes	no	no	no	35-49 yrs	no	HIVPos	undiagnosed	not on ART	<1000	9
LB337	Dnipro	LB555	LB556	LB557	100	38	male	married or have partner	>ave income	school or less	only opioids	released <=1y ago	no	no	yes	no	35-49 yrs	no	HIVPos	undiagnosed	not on ART	=>1000	11
LB367	Dnipro	LB817	LB818	LB819	20	35	female	single	min wage-ave income	school or less	only opioids	no	yes	no	no	no	35-49 yrs	no	HIVPos	undiagnosed	not on ART	<1000	7
LB368	Dnipro	LB405	LB406	LB407	1	51	male	single	min wage-ave income	complete school or vocational school	only opioids	no	yes	no	no	yes	50+ yrs	no	HIVPos	diagnosed	on ART <6 m	=>1000	6
LB369	Dnipro	LB820	LB821	LB822	10	35	male	married or have partner	min wage-ave income	school or less	only opioids	no	no	no	no	yes	35-49 yrs	no	HIVPos	undiagnosed	not on ART	<1000	6
LB371	Dnipro	LB628	LB629	LB630	10	42	male	single	min wage-ave income	complete school or vocational school	only opioids	released >1y ago	yes	no	no	yes	35-49 yrs	yes	HIVPos	diagnosed	on ART <6 m	=>1000	5
LB372	Dnipro	LB631	LB632	LB633	50	40	male	single	<min wage	complete school or vocational school	only opioids	released >1y ago	no	no	no	yes	35-49 yrs	no	HIVPos	diagnosed	on ART => 6 m	<1000	9
LB373	Dnipro	LB429	LB430	LB431	10	41	female	single	min wage-ave income	complete school or vocational school	only opioids	no	no	no	no	yes	35-49 yrs	no	HIVPos	undiagnosed	not on ART	<1000	8
LB391	Dnipro	LB528	LB529	LB530	14	33	female	single	min wage-ave income	complete school or vocational school	mixed	no	yes	no	no	yes	<35 yrs	no	HIVPos	undiagnosed	not on ART	<1000	10
LB401	Dnipro	LB486	LB487	LB488	8	46	female	married or have partner	min wage-ave income	school or less	only opioids	released >1y ago	yes	no	no	yes	35-49 yrs	no	HIVPos	diagnosed	not on ART	=>1000	8
LB408	Dnipro	LB1009	LB1010	LB1011	5	52	male	married or have partner	min wage-ave income	complete school or vocational school	only opioids	released >1y ago	yes	no	no	no	50+ yrs	no	HIVPos	undiagnosed	not on ART	<1000	7
LB423	Dnipro	LB1246	LB1247	LB1248	30	46	female	single	min wage-ave income	complete school or vocational school	only opioids	released >1y ago	yes	no	no	yes	35-49 yrs	no	HIVPos	undiagnosed	not on ART	<1000	8
LB459	Dnipro	LB805	LB806	LB807	5	39	female	married or have partner	min wage-ave income	complete school or vocational school	only opioids	released >1y ago	yes	no	yes	yes	35-49 yrs	no	HIVPos	undiagnosed	not on ART	=>1000	10
LB460	Dnipro	LB811	LB812	LB813	15	42	male	married or have partner	min wage-ave income	complete school or vocational school	only opioids	released >1y ago	no	no	no	yes	35-49 yrs	no	HIVPos	undiagnosed	not on ART	=>1000	8
LB463	Dnipro	LB564	LB565	LB566	4	36	male	single	min wage-ave income	technical school or bachelor	only opioids	no	no	no	no	yes	35-49 yrs	no	HIVPos	diagnosed	not on ART	=>1000	7
LB469	Dnipro	LB610	LB611	LB612	2	37	male	married or have partner	min wage-ave income	complete school or vocational school	only opioids	released >1y ago	no	no	yes	no	35-49 yrs	no	HIVPos	missing	missing	=>1000	6
LB470	Dnipro	LB613	LB614	LB615	15	45	male	single	min wage-ave income	complete school or vocational school	only opioids	no	no	no	no	yes	35-49 yrs	no	HIVPos	diagnosed	on ART => 6 m	=>1000	7
LB477	Dnipro				5	34	male	married or have partner	min wage-ave income	complete school or vocational school	mixed	no	yes	no	no	yes	<35 yrs	no	HIVPos	diagnosed	not on ART	=>1000	3
LB478	Dnipro	LB570	LB571	LB572	8	34	female	married or have partner	min wage-ave income	school or less	mixed	no	no	no	no	yes	<35 yrs	no	HIVPos	diagnosed	not on ART	=>1000	6
LB511	Dnipro	LB763	LB764	LB765	20	33	male	single	min wage-ave income	complete school or vocational school	only opioids	released >1y ago	yes	no	no	yes	<35 yrs	no	HIVPos	diagnosed	on ART => 6 m	<1000	11
LB512	Dnipro	LB760	LB761	LB762	3	57	male	married or have partner	min wage-ave income	complete school or vocational school	only opioids	no	no	no	no	no	50+ yrs	no	HIVPos	undiagnosed	not on ART	<1000	7
LB521	Dnipro	LB856	LB857	LB858	50	36	female	single	min wage-ave income	complete school or vocational school	only opioids	released >1y ago	no	no	no	no	35-49 yrs	no	HIVPos	diagnosed	not on ART	=>1000	9
LB523	Dnipro	LB814	LB815	LB816	10	39	male	married or have partner	min wage-ave income	graduate	only opioids	released >1y ago	yes	no	no	no	35-49 yrs	no	HIVPos	diagnosed	on ART => 6 m	<1000	9
LB525	Dnipro	LB946	LB947	LB948	30	40	female	single	min wage-ave income	complete school or vocational school	mixed	released >1y ago	no	no	no	yes	35-49 yrs	no	HIVPos	undiagnosed	not on ART	=>1000	5
LB527	Dnipro	LB949	LB950	LB951	2	48	female	married or have partner	min wage-ave income	complete school or vocational school	mixed	released >1y ago	no	no	yes	yes	35-49 yrs	no	HIVPos	undiagnosed	not on ART	=>1000	8
LB531	Dnipro	LB925	LB926	LB927	30	49	male	married or have partner	>ave income	complete school or vocational school	only opioids	released <=1y ago	yes	no	yes	yes	35-49 yrs	no	HIVPos	diagnosed	not on ART	=>1000	7
LB533	Dnipro	LB931	LB932	LB933	20	35	female	married or have partner	min wage-ave income	complete school or vocational school	mixed	no	yes	no	no	yes	35-49 yrs	no	HIVPos	undiagnosed	not on ART	=>1000	10
LB538	Dnipro	LB748	LB749	LB750	10	38	male	single	>ave income	complete school or vocational school	only opioids	no	no	no	no	yes	35-49 yrs	no	HIVPos	undiagnosed	not on ART	=>1000	13
LB549	Dnipro	LB844	LB845	LB846	15	42	male	single	>ave income	complete school or vocational school	only opioids	released <=1y ago	yes	no	yes	yes	35-49 yrs	no	HIVPos	diagnosed	not on ART	=>1000	7
LB550	Dnipro	LB841	LB842	LB843	10	44	male	married or have partner	min wage-ave income	complete school or vocational school	only opioids	released >1y ago	no	no	yes	no	35-49 yrs	no	HIVPos	undiagnosed	not on ART	=>1000	9
LB581	Dnipro	LB799	LB800	LB801	30	46	male	married or have partner	<min wage	complete school or vocational school	only opioids	no	no	no	yes	yes	35-49 yrs	no	HIVPos	undiagnosed	not on ART	<1000	8
LB592	Dnipro	LB703	LB704	LB705	5	39	male	married or have partner	min wage-ave income	complete school or vocational school	only opioids	released >1y ago	no	no	no	yes	35-49 yrs	yes	HIVPos	undiagnosed	not on ART	<1000	9
LB593	Dnipro	LB988	LB989	LB990	50	30	male	single	min wage-ave income	school or less	only opioids	released >1y ago	yes	no	no	no	<35 yrs	no	HIVPos	diagnosed	not on ART	=>1000	10
LB596	Dnipro	LB865	LB866	LB867	5	39	male	single	min wage-ave income	complete school or vocational school	only opioids	released >1y ago	no	no	no	no	35-49 yrs	no	HIVPos	undiagnosed	not on ART	<1000	11
LB600	Dnipro				10	47	male	married or have partner	min wage-ave income	technical school or bachelor	mixed	released >1y ago	no	no	no	yes	35-49 yrs	no	HIVPos	missing	missing	=>1000	10
LB601	Dnipro	LB715	LB716	LB717	5	35	female	single	<min wage	complete school or vocational school	only stim	no	no	no	no	no	35-49 yrs	no	HIVPos	diagnosed	not on ART	=>1000	7
LB605	Dnipro	LB829	LB830	LB831	1	39	male	single	min wage-ave income	complete school or vocational school	only opioids	released >1y ago	yes	no	no	no	35-49 yrs	no	HIVPos	undiagnosed	not on ART	<1000	4
LB617	Dnipro	LB697	LB698	LB699	28	32	male	single	min wage-ave income	complete school or vocational school	only opioids	released >1y ago	no	no	yes	yes	<35 yrs	no	HIVPos	undiagnosed	not on ART	=>1000	9
LB619	Dnipro	LB793	LB794	LB795	10	41	female	married or have partner	min wage-ave income	technical school or bachelor	only stim	released >1y ago	yes	no	yes	no	35-49 yrs	no	HIVPos	undiagnosed	not on ART	<1000	10
LB621	Dnipro	LB685	LB686	LB687	14	49	male	married or have partner	>ave income	complete school or vocational school	mixed	released >1y ago	yes	no	yes	no	35-49 yrs	no	HIVPos	undiagnosed	not on ART	=>1000	11
LB625	Dnipro	LB778	LB779	LB780	10	33	male	single	min wage-ave income	complete school or vocational school	only opioids	no	yes	no	no	yes	<35 yrs	no	HIVPos	diagnosed	on ART => 6 m	=>1000	6
LB634	Dnipro	LB730	LB731	LB732	35	28	female	married or have partner	min wage-ave income	graduate	mixed	released >1y ago	no	no	yes	yes	<35 yrs	no	HIVPos	undiagnosed	not on ART	=>1000	6
LB635	Dnipro	LB733	LB734	LB735	14	35	male	single	>ave income	school or less	only opioids	released <=1y ago	yes	yes	no	yes	35-49 yrs	no	HIVPos	diagnosed	not on ART	=>1000	13
LB650	Dnipro	LB721	LB722	LB723	10	34	male	married or have partner	min wage-ave income	graduate	only stim	no	no	no	yes	yes	<35 yrs	no	HIVPos	undiagnosed	not on ART	=>1000	7
LB651	Dnipro	LB718	LB719	LB720	15	39	male	married or have partner	>ave income	complete school or vocational school	only stim	released <=1y ago	no	no	yes	yes	35-49 yrs	no	HIVPos	undiagnosed	not on ART	=>1000	7
LB669	Dnipro	LB886	LB887	LB888	10	52	male	single	min wage-ave income	graduate	mixed	released >1y ago	yes	no	no	no	50+ yrs	no	HIVPos	diagnosed	not on ART	=>1000	8
LB685	Dnipro	LB775	LB776	LB777	10	60	male	single	min wage-ave income	complete school or vocational school	only opioids	released >1y ago	no	no	no	no	50+ yrs	no	HIVPos	undiagnosed	not on ART	=>1000	8
LB686	Dnipro	LB892	LB893	LB894	5	37	female	married or have partner	<min wage	school or less	only opioids	no	no	no	no	no	35-49 yrs	no	HIVPos	diagnosed	not on ART	<1000	9
LB704	Dnipro	LB1333	LB1334	LB1335	500	36	male	married or have partner	>ave income	graduate	only opioids	released >1y ago	no	no	no	no	35-49 yrs	no	HIVPos	undiagnosed	not on ART	=>1000	13
LB705	Dnipro				4	43	male	single	>ave income	complete school or vocational school	mixed	released >1y ago	no	no	yes	no	35-49 yrs	no	HIVPos	undiagnosed	not on ART	=>1000	6
LB708	Dnipro	LB1171	LB1172	LB1173	5	36	male	single	<min wage	complete school or vocational school	only opioids	no	no	no	no	yes	35-49 yrs	no	HIVPos	undiagnosed	not on ART	=>1000	4
LB718	Dnipro	LB1060	LB1061	LB1062	20	40	female	married or have partner	min wage-ave income	school or less	only opioids	no	yes	no	no	no	35-49 yrs	no	HIVPos	diagnosed	on ART time NA	<1000	12
LB719	Dnipro	LB1057	LB1058	LB1059	10	45	male	married or have partner	min wage-ave income	school or less	only opioids	released <=1y ago	no	no	yes	no	35-49 yrs	no	HIVPos	undiagnosed	not on ART	<1000	6
LB730	Dnipro	LB982	LB983	LB984	15	45	male	single	min wage-ave income	complete school or vocational school	only opioids	released <=1y ago	no	no	no	yes	35-49 yrs	no	HIVPos	undiagnosed	not on ART	<1000	9
LB732	Dnipro	LB976	LB977	LB978	30	39	male	single	<min wage	graduate	only opioids	released <=1y ago	yes	no	no	yes	35-49 yrs	no	HIVPos	diagnosed	on ART => 6 m	<1000	8
LB734	Dnipro	LB967	LB968	LB969	2	34	male	single	min wage-ave income	complete school or vocational school	mixed	no	no	no	no	yes	<35 yrs	yes	HIVPos	diagnosed	on ART => 6 m	<1000	2
LB735	Dnipro	LB970	LB971	LB972	5	39	male	married or have partner	min wage-ave income	complete school or vocational school	only opioids	released >1y ago	yes	no	no	yes	35-49 yrs	no	HIVPos	undiagnosed	not on ART	=>1000	6
LB760	Dnipro				10	47	male	single	min wage-ave income	graduate	only opioids	released >1y ago	no	no	no	yes	35-49 yrs	no	HIVPos	undiagnosed	not on ART	=>1000	10
LB767	Dnipro				10	30	male	married or have partner	>ave income	complete school or vocational school	only opioids	released >1y ago	yes	no	no	yes	<35 yrs	no	HIVPos	undiagnosed	not on ART	=>1000	8
LB772	Dnipro	LB1051	LB1052	LB1053	14	42	male	married or have partner	min wage-ave income	complete school or vocational school	only opioids	released >1y ago	no	no	no	yes	35-49 yrs	no	HIVPos	undiagnosed	not on ART	<1000	9
LB777	Dnipro	LB1315	LB1316	LB1317	10	48	female	married or have partner	min wage-ave income	graduate	mixed	released >1y ago	yes	no	no	yes	35-49 yrs	no	HIVPos	missing	missing	<1000	6
LB785	Dnipro	LB1129	LB1130	LB1131	100	32	female	married or have partner	min wage-ave income	complete school or vocational school	only opioids	released >1y ago	yes	no	no	yes	<35 yrs	yes	HIVPos	diagnosed	on ART => 6 m	=>1000	14
LB788	Dnipro				14	32	male	single	min wage-ave income	complete school or vocational school	mixed	released >1y ago	no	no	yes	yes	<35 yrs	no	HIVPos	undiagnosed	not on ART	=>1000	5
LB790	Dnipro	LB1117	LB1118	LB1119	14	30	female	single	min wage-ave income	school or less	only opioids	no	no	no	yes	yes	<35 yrs	no	HIVPos	undiagnosed	not on ART	=>1000	11
LB794	Dnipro	LB958	LB959	LB960	100	31	male	married or have partner	>ave income	school or less	only opioids	released >1y ago	no	no	no	yes	<35 yrs	no	HIVPos	undiagnosed	not on ART	=>1000	7
LB811	Dnipro	LB1000	LB1001	LB1002	10	40	female	single	<min wage	school or less	only opioids	released >1y ago	no	no	no	yes	35-49 yrs	no	HIVPos	undiagnosed	not on ART	<1000	4
LB812	Dnipro	LB1003	LB1004	LB1005	10	52	female	married or have partner	<min wage	complete school or vocational school	only opioids	no	no	no	yes	yes	50+ yrs	no	HIVPos	undiagnosed	not on ART	<1000	6
LB813	Dnipro	LB997	LB998	LB999	3	35	female	married or have partner	min wage-ave income	school or less	only opioids	no	yes	no	yes	yes	35-49 yrs	no	HIVPos	undiagnosed	not on ART	<1000	7
LB866	Dnipro	LB1321	LB1322	LB1323	15	40	male	single	min wage-ave income	school or less	only opioids	released >1y ago	no	no	no	yes	35-49 yrs	no	HIVPos	undiagnosed	not on ART	<1000	8
LB869	Dnipro	LB1219	LB1220	LB1221	30	37	male	married or have partner	min wage-ave income	complete school or vocational school	mixed	released >1y ago	yes	no	no	yes	35-49 yrs	no	HIVPos	undiagnosed	not on ART	=>1000	7
LB870	Dnipro	LB1222	LB1223	LB1224	15	31	female	married or have partner	min wage-ave income	technical school or bachelor	only opioids	no	no	no	yes	no	<35 yrs	no	HIVPos	undiagnosed	not on ART	=>1000	7
LB877	Dnipro	LB1138	LB1139	LB1140	20	37	male	married or have partner	min wage-ave income	complete school or vocational school	only opioids	released >1y ago	no	no	yes	yes	35-49 yrs	no	HIVPos	undiagnosed	not on ART	=>1000	5
LB879	Dnipro	LB1132	LB1133	LB1134	14	34	female	married or have partner	min wage-ave income	complete school or vocational school	only opioids	no	yes	no	yes	yes	<35 yrs	no	HIVPos	undiagnosed	not on ART	=>1000	10
LB891	Dnipro	LB1183	LB1184	LB1185	10	41	male	single	min wage-ave income	complete school or vocational school	only opioids	released >1y ago	no	no	no	no	35-49 yrs	no	HIVPos	diagnosed	on ART <6 m	=>1000	5
LB894	Dnipro	LB1135	LB1136	LB1137	1	30	female	married or have partner	>ave income	complete school or vocational school	only opioids	no	yes	no	yes	no	<35 yrs	no	HIVPos	diagnosed	on ART => 6 m	=>1000	4
LB936	Dnipro	LB1306	LB1307	LB1308	4	54	male	single	>ave income	complete school or vocational school	mixed	released >1y ago	yes	no	yes	yes	50+ yrs	no	HIVPos	undiagnosed	not on ART	=>1000	7
LB942	Dnipro				25	40	male	married or have partner	>ave income	complete school or vocational school	only opioids	released <=1y ago	no	no	yes	no	35-49 yrs	no	HIVPos	diagnosed	on ART => 6 m	=>1000	6
LB979	Dnipro				4	55	male	single	min wage-ave income	graduate	only opioids	released >1y ago	no	no	no	yes	50+ yrs	no	HIVPos	undiagnosed	not on ART	<1000	8
LB984	Dnipro				5	30	male	single	min wage-ave income	graduate	only opioids	no	yes	no	no	yes	<35 yrs	no	HIVPos	undiagnosed	not on ART	=>1000	7
LBB132	Khmelnytskyi	LBB407	LBB408	LBB409	5	33	male	married or have partner	min wage-ave income	graduate	only stim	no	yes	no	no	no	<35 yrs	no	HIVPos	missing	missing	<1000	5
LBB166	Khmelnytskyi	LBB73	LBB74	LBB75	4	33	male	married or have partner	min wage-ave income	complete school or vocational school	only opioids	no	no	no	no	yes	<35 yrs	no	HIVPos	diagnosed	not on ART	=>1000	4
LBB184	Khmelnytskyi	LBB343	LBB344	LBB345	3	34	male	married or have partner	>ave income	complete school or vocational school	mixed	released <=1y ago	yes	yes	yes	no	<35 yrs	yes	HIVPos	diagnosed	not on ART	=>1000	5
LBB185	Khmelnytskyi	LBB382	LBB383	LBB384	2	51	male	single	min wage-ave income	technical school or bachelor	only opioids	released >1y ago	yes	no	no	no	50+ yrs	no	HIVPos	undiagnosed	not on ART	<1000	2
LBB234	Khmelnytskyi				9	43	male	single	min wage-ave income	complete school or vocational school	only opioids	released >1y ago	yes	no	no	no	35-49 yrs	no	HIVPos	undiagnosed	not on ART	<1000	3
LBB250	Khmelnytskyi	LBB370	LBB371	LBB372	5	43	male	married or have partner	<min wage	complete school or vocational school	only opioids	released >1y ago	no	no	no	no	35-49 yrs	no	HIVPos	undiagnosed	not on ART	=>1000	3
LBB251	Khmelnytskyi	LBB373	LBB374	LBB375	5	32	female	single	min wage-ave income	graduate	only stim	no	no	no	no	no	<35 yrs	no	HIVPos	undiagnosed	not on ART	=>1000	4
LBB26	Khmelnytskyi	LBB136	LBB137	LBB138	10	42	male	married or have partner	min wage-ave income	complete school or vocational school	only opioids	released >1y ago	yes	no	yes	yes	35-49 yrs	no	HIVPos	diagnosed	on ART => 6 m	=>1000	4
LBB268	Khmelnytskyi	LBB576	LBB577	LBB578	6	37	male	married or have partner	min wage-ave income	complete school or vocational school	mixed	no	yes	no	no	no	35-49 yrs	no	HIVPos	missing	missing	=>1000	5
LBB269	Khmelnytskyi				8	40	male	married or have partner	min wage-ave income	complete school or vocational school	only opioids	no	yes	no	no	yes	35-49 yrs	no	HIVPos	undiagnosed	not on ART	=>1000	6
LBB27	Khmelnytskyi	LBB91	LBB92	LBB93	20	43	male	married or have partner	min wage-ave income	complete school or vocational school	only opioids	released >1y ago	yes	no	yes	no	35-49 yrs	no	HIVPos	missing	missing	=>1000	6
LBB270	Khmelnytskyi	LBB304	LBB305	LBB306	10	41	male	married or have partner	min wage-ave income	complete school or vocational school	only opioids	no	yes	yes	no	yes	35-49 yrs	no	HIVPos	diagnosed	not on ART	=>1000	9
LBB286	Khmelnytskyi				5	45	male	married or have partner	min wage-ave income	technical school or bachelor	mixed	no	yes	no	yes	no	35-49 yrs	no	HIVPos	diagnosed	not on ART	=>1000	4
LBB287	Khmelnytskyi	LBB581	LBB582		5	35	male	married or have partner	min wage-ave income	graduate	only opioids	no	yes	no	yes	no	35-49 yrs	no	HIVPos	missing	missing	<1000	6
LBB288	Khmelnytskyi	LBB583	LBB584	LBB585	3	34	female	married or have partner	min wage-ave income	complete school or vocational school	only opioids	no	yes	no	yes	yes	<35 yrs	no	HIVPos	undiagnosed	not on ART	=>1000	5
LBB301	Khmelnytskyi				3	48	male	single	min wage-ave income	graduate	only opioids	no	yes	no	yes	no	35-49 yrs	no	HIVPos	diagnosed	on ART => 6 m	<1000	4
LBB302	Khmelnytskyi	LBB413	LBB414		3	43	female	married or have partner	<min wage	complete school or vocational school	only opioids	no	no	no	no	yes	35-49 yrs	no	HIVPos	diagnosed	on ART => 6 m	<1000	5
LBB307	Khmelnytskyi	LBB586			4	29	female	married or have partner	min wage-ave income	technical school or bachelor	only stim	no	no	no	yes	no	<35 yrs	no	HIVPos	missing	missing	=>1000	7
LBB32	Khmelnytskyi	LBB88	LBB89	LBB90	5	43	male	married or have partner	min wage-ave income	complete school or vocational school	only opioids	no	no	no	no	no	35-49 yrs	no	HIVPos	diagnosed	on ART <6 m	=>1000	5
LBB34	Khmelnytskyi	LBB196	LBB197	LBB198	20	47	female	married or have partner	min wage-ave income	complete school or vocational school	only opioids	released >1y ago	yes	yes	no	no	35-49 yrs	no	HIVPos	diagnosed	not on ART	=>1000	6
LBB349	Khmelnytskyi	LBB536	LBB537	LBB538	1	53	male	single	<min wage	technical school or bachelor	only stim	released >1y ago	yes	yes	no	no	50+ yrs	no	HIVPos	diagnosed	on ART time NA	<1000	2
LBB350	Khmelnytskyi	LBB542	LBB543	LBB544	6	44	male	single	min wage-ave income	complete school or vocational school	only opioids	released >1y ago	yes	no	no	no	35-49 yrs	no	HIVPos	missing	missing	=>1000	4
LBB365	Khmelnytskyi				5	51	male	single	min wage-ave income	complete school or vocational school	only opioids	released <=1y ago	yes	yes	no	no	50+ yrs	no	HIVPos	diagnosed	on ART time NA	<1000	3
LBB382	Khmelnytskyi	LBB436	LBB437	LBB438	1	27	male	married or have partner	<min wage	complete school or vocational school	mixed	released <=1y ago	yes	no	no	yes	<35 yrs	no	HIVPos	undiagnosed	not on ART	=>1000	7
LBB386	Khmelnytskyi	LBB567	LBB568	LBB569	30	44	male	married or have partner	min wage-ave income	technical school or bachelor	only opioids	released >1y ago	yes	yes	yes	no	35-49 yrs	no	HIVPos	diagnosed	not on ART	=>1000	5
LBB40	Khmelnytskyi	LBB145	LBB146	LBB147	6	33	male	married or have partner	min wage-ave income	technical school or bachelor	only opioids	no	yes	no	yes	yes	<35 yrs	no	HIVPos	diagnosed	on ART => 6 m	=>1000	4
LBB424	Khmelnytskyi	LBB461			3	39	male	married or have partner	min wage-ave income	school or less	mixed	released >1y ago	yes	no	no	no	35-49 yrs	no	HIVPos	diagnosed	on ART => 6 m	<1000	5
LBB432	Khmelnytskyi	LBB609	LBB610	LBB611	5	45	male	married or have partner	min wage-ave income	school or less	only opioids	released >1y ago	yes	yes	yes	no	35-49 yrs	no	HIVPos	diagnosed	on ART => 6 m	<1000	3
LBB44	Khmelnytskyi	LBB94	LBB95	LBB96	3	35	male	single	min wage-ave income	complete school or vocational school	only opioids	released >1y ago	yes	yes	yes	no	35-49 yrs	no	HIVPos	diagnosed	not on ART	=>1000	7
LBB445	Khmelnytskyi	LBB554			100	38	male	married or have partner	min wage-ave income	complete school or vocational school	only opioids	released <=1y ago	no	no	no	no	35-49 yrs	no	HIVPos	diagnosed	not on ART	=>1000	10
LBB447	Khmelnytskyi	LBB549	LBB550		10	31	male	married or have partner	min wage-ave income	school or less	only opioids	released >1y ago	yes	yes	yes	no	<35 yrs	no	HIVPos	diagnosed	not on ART	=>1000	4
LBB458	Khmelnytskyi				3	41	male	married or have partner	min wage-ave income	complete school or vocational school	only opioids	released >1y ago	yes	no	yes	yes	35-49 yrs	no	HIVPos	undiagnosed	not on ART	=>1000	7
LBB462	Khmelnytskyi				10	41	male	married or have partner	min wage-ave income	graduate	only stim	released >1y ago	yes	yes	yes	no	35-49 yrs	no	HIVPos	diagnosed	on ART => 6 m	=>1000	7
LBB474	Khmelnytskyi	LBB603	LBB604	LBB605	15	40	male	married or have partner	min wage-ave income	complete school or vocational school	only opioids	released >1y ago	yes	yes	no	no	35-49 yrs	no	HIVPos	diagnosed	on ART => 6 m	=>1000	9
LBB49	Khmelnytskyi	LBB82	LBB83	LBB84	10	42	male	married or have partner	min wage-ave income	complete school or vocational school	only opioids	released >1y ago	yes	no	no	yes	35-49 yrs	no	HIVPos	diagnosed	not on ART	=>1000	6
LBB525	Khmelnytskyi	LBB647	LBB648	LBB649	3	54	male	single	<min wage	technical school or bachelor	only opioids	released >1y ago	yes	no	no	no	50+ yrs	no	HIVPos	diagnosed	on ART => 6 m	<1000	4
LBB526	Khmelnytskyi	LBB644	LBB645	LBB646	10	34	male	married or have partner	<min wage	complete school or vocational school	only opioids	no	no	no	yes	no	<35 yrs	no	HIVPos	diagnosed	on ART time NA	=>1000	5
LBB529	Khmelnytskyi	LBB630	LBB631	LBB632	2	44	male	single	<min wage	technical school or bachelor	only opioids	released >1y ago	yes	no	yes	no	35-49 yrs	no	HIVPos	undiagnosed	not on ART	=>1000	3
LBB544	Khmelnytskyi				3	45	male	single	<min wage	complete school or vocational school	only opioids	no	yes	no	yes	no	35-49 yrs	no	HIVPos	missing	missing	<1000	5
LBB554	Khmelnytskyi				15	38	male	married or have partner	>ave income	complete school or vocational school	only opioids	released >1y ago	no	no	yes	no	35-49 yrs	no	HIVPos	diagnosed	on ART => 6 m	=>1000	9
LBB559	Khmelnytskyi	LBB594	LBB595	LBB596	5	35	male	married or have partner	min wage-ave income	technical school or bachelor	only opioids	no	yes	yes	yes	no	35-49 yrs	no	HIVPos	diagnosed	on ART time NA	=>1000	3
LBB588	Khmelnytskyi	LBB451	LBB639	LBB640	15	42	male	married or have partner	min wage-ave income	technical school or bachelor	only opioids	released >1y ago	yes	yes	yes	no	35-49 yrs	no	HIVPos	diagnosed	not on ART	<1000	4
LBB590	Khmelnytskyi	LBB627	LBB628	LBB629	15	44	male	married or have partner	min wage-ave income	complete school or vocational school	only opioids	no	yes	yes	yes	no	35-49 yrs	no	HIVPos	diagnosed	not on ART	=>1000	5
LBB65	Khmelnytskyi	LBB142	LBB143	LBB144	15	34	male	married or have partner	min wage-ave income	complete school or vocational school	only opioids	no	yes	no	yes	yes	<35 yrs	no	HIVPos	diagnosed	on ART => 6 m	=>1000	5
LBB82	Khmelnytskyi	LBB238	LBB239	LBB240	2	43	female	married or have partner	<min wage	complete school or vocational school	only opioids	no	yes	yes	yes	no	35-49 yrs	no	HIVPos	diagnosed	on ART => 6 m	<1000	8
LBB83	Khmelnytskyi	LBB250	LBB251	LBB252	10	39	female	married or have partner	<min wage	school or less	only opioids	released >1y ago	yes	no	yes	yes	35-49 yrs	no	HIVPos	diagnosed	not on ART	=>1000	7
LBB87	Khmelnytskyi	LBB244	LBB245	LBB246	3	41	male	single	min wage-ave income	complete school or vocational school	only opioids	no	yes	no	no	yes	35-49 yrs	no	HIVPos	diagnosed	on ART => 6 m	<1000	3
LBB88	Khmelnytskyi	LBB301	LBB302	LBB303	20	44	female	married or have partner	min wage-ave income	complete school or vocational school	only opioids	released >1y ago	yes	no	no	no	35-49 yrs	no	HIVPos	diagnosed	on ART => 6 m	<1000	5
LBB91	Khmelnytskyi				5	49	female	married or have partner	min wage-ave income	complete school or vocational school	only opioids	no	no	no	no	yes	35-49 yrs	no	HIVPos	diagnosed	on ART <6 m	<1000	5
LBB93	Khmelnytskyi	LBB265	LBB266	LBB267	2	40	male	single	<min wage	school or less	only opioids	released >1y ago	yes	no	no	yes	35-49 yrs	no	HIVPos	diagnosed	on ART => 6 m	=>1000	3
LD1033	Zhytomyr	LD1115	LD1116	LD1117	5	39	male	single	<min wage	school or less	only opioids	released >1y ago	yes	no	no	yes	35-49 yrs	yes	HIVPos	diagnosed	not on ART	=>1000	2
LD106	Zhytomyr	LD238	LD239	LD240	10	45	male	married or have partner	<min wage	complete school or vocational school	only opioids	no	yes	no	no	yes	35-49 yrs	no	HIVPos	diagnosed	on ART => 6 m	<1000	4
LD1073	Zhytomyr	LD1118	LD1119	LD1120	1	37	male	married or have partner	min wage-ave income	complete school or vocational school	only opioids	released <=1y ago	yes	no	yes	no	35-49 yrs	yes	HIVPos	diagnosed	on ART => 6 m	<1000	3
LD116	Zhytomyr	LD292	LD293	LD294	20	38	male	married or have partner	<min wage	complete school or vocational school	only opioids	released >1y ago	yes	no	no	yes	35-49 yrs	no	HIVPos	diagnosed	not on ART	=>1000	7
LD131	Zhytomyr	LD235	LD236	LD237	10	37	male	married or have partner	min wage-ave income	complete school or vocational school	only opioids	released <=1y ago	yes	yes	no	no	35-49 yrs	no	HIVPos	diagnosed	on ART => 6 m	=>1000	4
LD134	Zhytomyr	LD268	LD269	LD270	10	39	female	married or have partner	min wage-ave income	complete school or vocational school	mixed	no	yes	no	no	yes	35-49 yrs	no	HIVPos	diagnosed	on ART time NA	=>1000	4
LD139	Zhytomyr	LD734	LD735	LD736	3	41	male	single	<min wage	complete school or vocational school	only opioids	no	no	no	no	no	35-49 yrs	no	HIVPos	undiagnosed	not on ART	<1000	5
LD150	Zhytomyr	LD389	LD390	LD391	20	37	male	married or have partner	>ave income	complete school or vocational school	only opioids	no	yes	no	no	no	35-49 yrs	yes	HIVPos	diagnosed	on ART => 6 m	<1000	3
LD152	Zhytomyr	LD232	LD233	LD234	5	41	male	single	<min wage	complete school or vocational school	mixed	released >1y ago	yes	no	no	yes	35-49 yrs	no	HIVPos	undiagnosed	not on ART	<1000	6
LD155	Zhytomyr	LD443	LD444	LD445	15	33	male	single	<min wage	school or less	mixed	no	yes	no	no	yes	<35 yrs	no	HIVPos	diagnosed	on ART <6 m	<1000	3
LD159	Zhytomyr	LD464	LD465	LD466	15	32	male	married or have partner	min wage-ave income	complete school or vocational school	only opioids	no	yes	no	yes	yes	<35 yrs	no	HIVPos	diagnosed	not on ART	=>1000	4
LD164	Zhytomyr	LD1073	LD1074	LD1075	10	29	female	single	min wage-ave income	complete school or vocational school	only opioids	no	yes	no	yes	no	<35 yrs	no	HIVPos	diagnosed	on ART => 6 m	<1000	3
LD198	Zhytomyr	LD977	LD978	LD979	4	43	male	single	<min wage	technical school or bachelor	only opioids	released >1y ago	yes	no	yes	no	35-49 yrs	no	HIVPos	undiagnosed	not on ART	<1000	4
LD208	Zhytomyr	LD545	LD546	LD547	5	41	male	married or have partner	>ave income	technical school or bachelor	only opioids	released >1y ago	yes	no	yes	yes	35-49 yrs	yes	HIVPos	diagnosed	on ART => 6 m	<1000	4
LD209	Zhytomyr	LD548	LD549	LD550	5	37	male	married or have partner	min wage-ave income	graduate	only opioids	released >1y ago	yes	no	yes	yes	35-49 yrs	no	HIVPos	diagnosed	not on ART	=>1000	2
LD221	Zhytomyr	LD584	LD585	LD586	10	39	male	married or have partner	<min wage	complete school or vocational school	mixed	released >1y ago	yes	no	no	yes	35-49 yrs	yes	HIVPos	diagnosed	on ART => 6 m	=>1000	4
LD228	Zhytomyr	LD434	LD435	LD436	10	45	female	married or have partner	<min wage	technical school or bachelor	only opioids	released <=1y ago	yes	no	yes	yes	35-49 yrs	no	HIVPos	diagnosed	on ART time NA	=>1000	4
LD229	Zhytomyr	LD307	LD308	LD309	10	36	female	married or have partner	<min wage	technical school or bachelor	only opioids	no	yes	no	no	no	35-49 yrs	no	HIVPos	undiagnosed	not on ART	=>1000	7
LD230	Zhytomyr	LD326	LD327	LD328	50	31	male	married or have partner	min wage-ave income	complete school or vocational school	mixed	no	yes	no	no	no	<35 yrs	no	HIVPos	missing	missing	=>1000	5
LD231	Zhytomyr	LD380	LD381	LD382	1	49	male	single	<min wage	complete school or vocational school	only opioids	released >1y ago	yes	no	no	yes	35-49 yrs	yes	HIVPos	diagnosed	on ART => 6 m	<1000	3
LD232	Zhytomyr	LD608	LD609	LD610	5	31	male	single	min wage-ave income	complete school or vocational school	mixed	released >1y ago	yes	no	no	yes	<35 yrs	yes	HIVPos	undiagnosed	not on ART	<1000	3
LD235	Zhytomyr	LD374	LD375	LD376	1	30	male	married or have partner	<min wage	complete school or vocational school	only opioids	no	yes	no	no	no	<35 yrs	yes	HIVPos	missing	missing	<1000	6
LD236	Zhytomyr	LD419	LD420	LD421	35	38	male	single	min wage-ave income	technical school or bachelor	mixed	released >1y ago	yes	no	no	yes	35-49 yrs	no	HIVPos	diagnosed	on ART time NA	<1000	5
LD241	Zhytomyr	LD437	LD438	LD439	10	43	female	married or have partner	<min wage	technical school or bachelor	only opioids	no	yes	no	yes	no	35-49 yrs	no	HIVPos	diagnosed	on ART => 6 m	<1000	4
LD250	Zhytomyr	LD425	LD426	LD427	5	26	female	married or have partner	min wage-ave income	graduate	mixed	no	yes	no	yes	yes	<35 yrs	yes	HIVPos	diagnosed	on ART => 6 m	<1000	5
LD251	Zhytomyr	LD602	LD603	LD604	5	34	male	single	<min wage	school or less	only opioids	no	yes	no	no	no	<35 yrs	yes	HIVPos	diagnosed	on ART => 6 m	<1000	5
LD255	Zhytomyr	LD295	LD296	LD297	10	36	male	single	min wage-ave income	complete school or vocational school	mixed	released >1y ago	yes	no	yes	no	35-49 yrs	yes	HIVPos	diagnosed	on ART => 6 m	<1000	6
LD256	Zhytomyr	LD350	LD351	LD352	10	35	male	married or have partner	min wage-ave income	complete school or vocational school	only opioids	no	yes	no	yes	no	35-49 yrs	yes	HIVPos	diagnosed	on ART => 6 m	<1000	5
LD257	Zhytomyr	LD803	LD804	LD805	2	45	male	single	<min wage	complete school or vocational school	only stim	released >1y ago	yes	no	yes	yes	35-49 yrs	no	HIVPos	diagnosed	on ART => 6 m	<1000	4
LD264	Zhytomyr				3	33	male	married or have partner	min wage-ave income	complete school or vocational school	only opioids	no	yes	no	no	no	<35 yrs	no	HIVPos	diagnosed	on ART => 6 m	<1000	4
LD270	Zhytomyr	LD283	LD284	LD285	4	36	male	married or have partner	>ave income	complete school or vocational school	only opioids	released >1y ago	yes	no	yes	no	35-49 yrs	yes	HIVPos	diagnosed	not on ART	=>1000	6
LD277	Zhytomyr	LD452	LD453	LD454	1	36	male	married or have partner	<min wage	technical school or bachelor	only opioids	released >1y ago	yes	no	no	yes	35-49 yrs	yes	HIVPos	diagnosed	not on ART	=>1000	2
LD278	Zhytomyr	LD304	LD305	LD306	10	39	male	married or have partner	min wage-ave income	complete school or vocational school	only opioids	released >1y ago	yes	no	yes	yes	35-49 yrs	no	HIVPos	diagnosed	not on ART	=>1000	6
LD286	Zhytomyr	LD356	LD357	LD358	2	29	male	single	min wage-ave income	school or less	mixed	no	yes	no	no	no	<35 yrs	no	HIVPos	diagnosed	on ART => 6 m	<1000	2
LD291	Zhytomyr	LD623	LD624	LD625	50	42	male	single	min wage-ave income	complete school or vocational school	only opioids	released >1y ago	no	no	no	no	35-49 yrs	yes	HIVPos	undiagnosed	not on ART	=>1000	6
LD292	Zhytomyr	LD614	LD615	LD616	10	44	male	single	min wage-ave income	graduate	only opioids	no	yes	no	yes	yes	35-49 yrs	no	HIVPos	diagnosed	on ART => 6 m	<1000	4
LD297	Zhytomyr	LD371	LD372	LD373	3	39	male	married or have partner	min wage-ave income	complete school or vocational school	only opioids	no	yes	no	yes	no	35-49 yrs	no	HIVPos	undiagnosed	not on ART	<1000	5
LD30	Zhytomyr	LD64	LD65	LD66	3	41	male	single	min wage-ave income	school or less	only opioids	released >1y ago	yes	no	no	no	35-49 yrs	no	HIVPos	diagnosed	on ART <6 m	=>1000	5
LD31	Zhytomyr	LD73	LD74	LD75	3	42	male	married or have partner	min wage-ave income	complete school or vocational school	only stim	released >1y ago	yes	yes	yes	no	35-49 yrs	no	HIVPos	diagnosed	on ART <6 m	=>1000	5
LD325	Zhytomyr	LD638	LD639	LD640	35	35	female	married or have partner	<min wage	school or less	only opioids	no	no	no	yes	yes	35-49 yrs	no	HIVPos	undiagnosed	not on ART	=>1000	7
LD328	Zhytomyr	LD605	LD606	LD607	5	30	female	married or have partner	<min wage	complete school or vocational school	only opioids	no	yes	no	no	no	<35 yrs	yes	HIVPos	diagnosed	not on ART	=>1000	4
LD348	Zhytomyr	LD674	LD675	LD676	50	33	female	single	min wage-ave income	graduate	only opioids	released >1y ago	yes	no	yes	no	<35 yrs	no	HIVPos	undiagnosed	not on ART	=>1000	6
LD369	Zhytomyr	LD422	LD423	LD424	3	37	male	single	>ave income	graduate	mixed	released >1y ago	yes	no	no	no	35-49 yrs	yes	HIVPos	diagnosed	on ART time NA	<1000	4
LD380	Zhytomyr	LD809	LD810	LD811	4	39	male	married or have partner	min wage-ave income	graduate	mixed	released >1y ago	no	no	yes	yes	35-49 yrs	no	HIVPos	undiagnosed	not on ART	<1000	3
LD386	Zhytomyr	LD794	LD795	LD796	15	52	male	single	min wage-ave income	technical school or bachelor	only opioids	released >1y ago	yes	no	no	no	50+ yrs	yes	HIVPos	diagnosed	on ART => 6 m	<1000	2
LD42	Zhytomyr	LD70	LD71	LD72	3	34	male	single	min wage-ave income	graduate	mixed	released <=1y ago	yes	no	no	yes	<35 yrs	yes	HIVPos	diagnosed	not on ART	=>1000	4
LD426	Zhytomyr	LD662	LD663	LD664	5	38	male	married or have partner	min wage-ave income	complete school or vocational school	only opioids	released >1y ago	yes	no	yes	no	35-49 yrs	yes	HIVPos	diagnosed	on ART => 6 m	=>1000	4
LD434	Zhytomyr	LD869	LD870	LD871	20	32	female	married or have partner	<min wage	complete school or vocational school	only opioids	no	no	no	yes	yes	<35 yrs	no	HIVPos	diagnosed	on ART <6 m	=>1000	3
LD437	Zhytomyr	LD656	LD657	LD658	5	43	male	married or have partner	<min wage	complete school or vocational school	only opioids	released >1y ago	yes	no	yes	yes	35-49 yrs	no	HIVPos	undiagnosed	not on ART	=>1000	6
LD447	Zhytomyr	LD1034	LD1035	LD1036	10	30	male	married or have partner	min wage-ave income	complete school or vocational school	only opioids	no	yes	no	yes	yes	<35 yrs	no	HIVPos	diagnosed	not on ART	=>1000	3
LD457	Zhytomyr	LD635	LD636	LD637	20	40	female	married or have partner	min wage-ave income	complete school or vocational school	only opioids	released >1y ago	no	no	yes	no	35-49 yrs	no	HIVPos	diagnosed	not on ART	=>1000	8
LD48	Zhytomyr	LD157	LD158	LD159	8	35	male	single	min wage-ave income	technical school or bachelor	only opioids	released >1y ago	yes	no	no	no	35-49 yrs	no	HIVPos	undiagnosed	not on ART	=>1000	5
LD482	Zhytomyr	LD620	LD621	LD622	15	41	male	married or have partner	<min wage	complete school or vocational school	only opioids	released >1y ago	yes	no	no	yes	35-49 yrs	yes	HIVPos	diagnosed	on ART => 6 m	<1000	5
LD484	Zhytomyr	LD659	LD660	LD661	10	38	male	married or have partner	min wage-ave income	complete school or vocational school	only opioids	released >1y ago	yes	no	yes	yes	35-49 yrs	yes	HIVPos	diagnosed	on ART => 6 m	<1000	6
LD485	Zhytomyr	LD725	LD726	LD727	10	27	female	married or have partner	<min wage	complete school or vocational school	only stim	no	no	no	yes	no	<35 yrs	no	HIVPos	undiagnosed	not on ART	=>1000	6
LD486	Zhytomyr	LD1127	LD1128	LD1129	3	24	female	married or have partner	<min wage	school or less	only opioids	no	yes	no	yes	no	<35 yrs	no	HIVPos	missing	missing	=>1000	6
LD50	Zhytomyr	LD106	LD107	LD108	5	27	female	married or have partner	<min wage	complete school or vocational school	mixed	no	yes	no	no	no	<35 yrs	yes	HIVPos	diagnosed	on ART => 6 m	<1000	4
LD545	Zhytomyr	LD641	LD642	LD643	10	42	female	married or have partner	min wage-ave income	graduate	only opioids	no	no	no	yes	no	35-49 yrs	no	HIVPos	diagnosed	on ART => 6 m	<1000	3
LD547	Zhytomyr	LD821	LD822	LD823	10	38	male	married or have partner	>ave income	graduate	only opioids	released >1y ago	yes	no	yes	no	35-49 yrs	no	HIVPos	diagnosed	on ART => 6 m	<1000	7
LD56	Zhytomyr	LD130	LD131	LD132	3	58	male	single	<min wage	complete school or vocational school	only opioids	released >1y ago	yes	no	no	no	50+ yrs	yes	HIVPos	diagnosed	on ART => 6 m	<1000	5
LD57	Zhytomyr	LD133	LD134	LD135	5	49	female	single	min wage-ave income	complete school or vocational school	only opioids	released >1y ago	yes	yes	no	yes	35-49 yrs	no	HIVPos	diagnosed	on ART => 6 m	=>1000	7
LD604	Zhytomyr				8	38	male	single	min wage-ave income	technical school or bachelor	only opioids	released >1y ago	yes	no	no	no	35-49 yrs	yes	HIVPos	diagnosed	on ART <6 m	<1000	4
LD606	Zhytomyr	LD1019	LD1020	LD1021	10	59	male	married or have partner	min wage-ave income	technical school or bachelor	only opioids	released >1y ago	no	no	no	yes	50+ yrs	yes	HIVPos	undiagnosed	not on ART	<1000	6
LD607	Zhytomyr	LD1022	LD1023	LD1024	10	44	male	married or have partner	<min wage	technical school or bachelor	only opioids	released >1y ago	yes	no	yes	yes	35-49 yrs	yes	HIVPos	diagnosed	on ART => 6 m	<1000	3
LD612	Zhytomyr	LD737	LD738	LD739	20	30	male	single	min wage-ave income	complete school or vocational school	only opioids	no	yes	no	yes	yes	<35 yrs	no	HIVPos	diagnosed	on ART time NA	<1000	9
LD620	Zhytomyr	LD671	LD672	LD673	5	36	female	married or have partner	min wage-ave income	complete school or vocational school	only opioids	released <=1y ago	no	no	no	yes	35-49 yrs	no	HIVPos	diagnosed	on ART => 6 m	<1000	4
LD632	Zhytomyr	LD932	LD933	LD934	5	25	male	single	min wage-ave income	complete school or vocational school	only opioids	released >1y ago	yes	no	no	no	<35 yrs	no	HIVPos	undiagnosed	not on ART	=>1000	5
LD636	Zhytomyr	LD830	LD831	LD832	3	56	male	single	<min wage	complete school or vocational school	only opioids	released >1y ago	yes	no	no	no	50+ yrs	no	HIVPos	diagnosed	on ART <6 m	<1000	3
LD64	Zhytomyr	LD121	LD122	LD123	3	38	male	married or have partner	min wage-ave income	school or less	only opioids	released >1y ago	yes	no	yes	yes	35-49 yrs	no	HIVPos	diagnosed	on ART => 6 m	<1000	5
LD65	Zhytomyr	LD316	LD317	LD318	10	33	male	single	min wage-ave income	school or less	only opioids	released >1y ago	no	no	no	no	<35 yrs	no	HIVPos	undiagnosed	not on ART	<1000	4
LD652	Zhytomyr	LD758	LD759	LD760	20	31	male	single	>ave income	technical school or bachelor	mixed	released >1y ago	yes	no	yes	yes	<35 yrs	no	HIVPos	diagnosed	not on ART	=>1000	5
LD668	Zhytomyr	LD827	LD828	LD829	100	43	male	married or have partner	>ave income	complete school or vocational school	only opioids	released >1y ago	no	no	yes	yes	35-49 yrs	no	HIVPos	undiagnosed	not on ART	<1000	7
LD673	Zhytomyr	LD797	LD798	LD799	5	49	male	married or have partner	<min wage	complete school or vocational school	only opioids	released >1y ago	yes	no	yes	no	35-49 yrs	yes	HIVPos	diagnosed	on ART => 6 m	<1000	3
LD677	Zhytomyr	LD1100	LD1101	LD1102	3	36	male	married or have partner	>ave income	graduate	only opioids	no	yes	no	no	yes	35-49 yrs	no	HIVPos	missing	missing	=>1000	3
LD678	Zhytomyr	LD1109	LD1110	LD1111	5	37	male	married or have partner	>ave income	complete school or vocational school	only opioids	released >1y ago	yes	no	yes	yes	35-49 yrs	no	HIVPos	missing	missing	=>1000	5
LD70	Zhytomyr	LD313	LD314	LD315	3	37	female	married or have partner	min wage-ave income	complete school or vocational school	only opioids	no	yes	no	no	no	35-49 yrs	no	HIVPos	undiagnosed	not on ART	=>1000	3
LD728	Zhytomyr	LD800	LD801	LD802	2	39	female	married or have partner	min wage-ave income	graduate	mixed	no	yes	yes	no	no	35-49 yrs	yes	HIVPos	diagnosed	on ART => 6 m	<1000	3
LD829	Zhytomyr	LD1025	LD1026	LD1027	6	39	male	single	<min wage	complete school or vocational school	only opioids	released >1y ago	yes	no	yes	yes	35-49 yrs	no	HIVPos	diagnosed	not on ART	=>1000	4
LD830	Zhytomyr	LD1016	LD1017	LD1018	10	34	female	married or have partner	<min wage	complete school or vocational school	only opioids	released >1y ago	no	no	yes	no	<35 yrs	no	HIVPos	diagnosed	on ART => 6 m	<1000	3
LD892	Zhytomyr	LD1013	LD1014	LD1015	100	37	male	married or have partner	>ave income	complete school or vocational school	only opioids	released >1y ago	yes	no	yes	yes	35-49 yrs	no	HIVPos	undiagnosed	not on ART	<1000	9
LDD11	Cherkasy	LDD19	LDD20	LDD21	15	28	male	married or have partner	min wage-ave income	complete school or vocational school	mixed	no	yes	no	no	yes	<35 yrs	no	HIVPos	undiagnosed	not on ART	=>1000	4
LDD110	Cherkasy	LDD183	LDD184	LDD185	5	39	male	single	min wage-ave income	complete school or vocational school	only opioids	released >1y ago	yes	no	no	yes	35-49 yrs	no	HIVPos	diagnosed	on ART => 6 m	<1000	4
LDD112	Cherkasy	LDD213	LDD214	LDD215	16	35	male	married or have partner	min wage-ave income	complete school or vocational school	mixed	released >1y ago	yes	no	no	yes	35-49 yrs	no	HIVPos	undiagnosed	not on ART	=>1000	5
LDD123	Cherkasy	LDD201	LDD202	LDD203	5	39	female	married or have partner	min wage-ave income	school or less	only opioids	released >1y ago	yes	yes	yes	no	35-49 yrs	no	HIVPos	diagnosed	on ART => 6 m	<1000	4
LDD13	Cherkasy	LDD61	LDD62	LDD63	7	45	female	single	<min wage	school or less	only opioids	released >1y ago	yes	yes	no	no	35-49 yrs	no	HIVPos	diagnosed	on ART <6 m	<1000	6
LDD131	Cherkasy	LDD531	LDD532	LDD533	3	43	female	married or have partner	<min wage	complete school or vocational school	only opioids	released >1y ago	yes	no	yes	no	35-49 yrs	no	HIVPos	diagnosed	on ART => 6 m	<1000	4
LDD133	Cherkasy	LDD156	LDD157	LDD158	3	38	male	married or have partner	<min wage	school or less	only opioids	released <=1y ago	yes	no	no	yes	35-49 yrs	no	HIVPos	undiagnosed	not on ART	=>1000	6
LDD134	Cherkasy	LDD168	LDD169	LDD170	4	25	female	married or have partner	min wage-ave income	complete school or vocational school	only opioids	no	yes	yes	no	no	<35 yrs	no	HIVPos	diagnosed	on ART => 6 m	=>1000	6
LDD135	Cherkasy	LDD204	LDD205	LDD206	20	46	male	married or have partner	min wage-ave income	technical school or bachelor	only opioids	released >1y ago	yes	yes	yes	yes	35-49 yrs	no	HIVPos	diagnosed	not on ART	=>1000	3
LDD136	Cherkasy	LDD499	LDD500	LDD501	10	37	male	single	<min wage	technical school or bachelor	mixed	released >1y ago	no	no	yes	no	35-49 yrs	no	HIVPos	undiagnosed	not on ART	=>1000	4
LDD143	Cherkasy				4	34	male	single	<min wage	technical school or bachelor	only opioids	no	yes	no	no	yes	<35 yrs	no	HIVPos	diagnosed	not on ART	<1000	3
LDD148	Cherkasy	LDD403	LDD404	LDD405	7	29	female	single	<min wage	complete school or vocational school	only opioids	no	yes	no	no	no	<35 yrs	no	HIVPos	undiagnosed	not on ART	<1000	4
LDD15	Cherkasy	LDD64	LDD65	LDD66	6	43	female	single	min wage-ave income	technical school or bachelor	only opioids	released >1y ago	yes	no	no	no	35-49 yrs	yes	HIVPos	diagnosed	on ART => 6 m	<1000	6
LDD151	Cherkasy	LDD655	LDD656	LDD657	6	49	male	single	<min wage	complete school or vocational school	only opioids	released >1y ago	yes	yes	no	yes	35-49 yrs	yes	HIVPos	diagnosed	on ART => 6 m	<1000	4
LDD156	Cherkasy	LDD274	LDD275	LDD276	6	34	male	single	min wage-ave income	complete school or vocational school	mixed	no	yes	no	no	yes	<35 yrs	no	HIVPos	diagnosed	not on ART	=>1000	2
LDD162	Cherkasy				5	40	male	single	<min wage	complete school or vocational school	only opioids	no	yes	yes	no	yes	35-49 yrs	no	HIVPos	diagnosed	on ART <6 m	=>1000	4
LDD163	Cherkasy	LDD277	LDD278	LDD279	30	44	male	married or have partner	min wage-ave income	technical school or bachelor	mixed	no	yes	no	no	no	35-49 yrs	no	HIVPos	undiagnosed	not on ART	=>1000	7
LDD164	Cherkasy	LDD421	LDD422	LDD423	5	35	female	single	min wage-ave income	complete school or vocational school	mixed	no	yes	no	no	yes	35-49 yrs	no	HIVPos	diagnosed	on ART => 6 m	<1000	4
LDD174	Cherkasy	LDD744	LDD745	LDD746	2	52	male	married or have partner	<min wage	complete school or vocational school	only opioids	no	no	no	no	no	50+ yrs	no	HIVPos	diagnosed	on ART => 6 m	<1000	4
LDD177	Cherkasy	LDD253	LDD254	LDD255	20	35	male	single	min wage-ave income	complete school or vocational school	only opioids	no	yes	no	no	yes	35-49 yrs	no	HIVPos	undiagnosed	not on ART	<1000	6
LDD179	Cherkasy				10	39	male	single	min wage-ave income	complete school or vocational school	only opioids	released >1y ago	yes	yes	no	no	35-49 yrs	no	HIVPos	diagnosed	not on ART	=>1000	3
LDD184	Cherkasy	LDD244	LDD245	LDD246	7	41	female	married or have partner	<min wage	complete school or vocational school	only opioids	no	yes	yes	yes	yes	35-49 yrs	no	HIVPos	diagnosed	on ART => 6 m	=>1000	5
LDD185	Cherkasy	LDD250	LDD251	LDD252	5	47	male	married or have partner	min wage-ave income	technical school or bachelor	only opioids	released >1y ago	yes	yes	yes	no	35-49 yrs	no	HIVPos	diagnosed	not on ART	=>1000	4
LDD189	Cherkasy	LDD302	LDD308	LDD309	6	40	male	married or have partner	min wage-ave income	complete school or vocational school	mixed	released >1y ago	yes	yes	no	yes	35-49 yrs	no	HIVPos	diagnosed	on ART => 6 m	<1000	3
LDD19	Cherkasy	LDD100	LDD101	LDD90	15	38	male	single	>ave income	complete school or vocational school	mixed	no	yes	no	yes	yes	35-49 yrs	yes	HIVPos	diagnosed	not on ART	<1000	5
LDD192	Cherkasy	LDD537	LDD538	LDD539	3	46	female	single	<min wage	technical school or bachelor	only opioids	no	yes	no	no	yes	35-49 yrs	no	HIVPos	diagnosed	on ART => 6 m	<1000	4
LDD193	Cherkasy	LDD534	LDD535	LDD536	5	45	female	married or have partner	<min wage	complete school or vocational school	only opioids	no	yes	no	no	yes	35-49 yrs	no	HIVPos	diagnosed	on ART time NA	<1000	4
LDD196	Cherkasy	LDD454	LDD455	LDD456	10	38	female	single	<min wage	school or less	mixed	no	yes	no	no	no	35-49 yrs	yes	HIVPos	diagnosed	on ART => 6 m	<1000	5
LDD197	Cherkasy	LDD460	LDD461	LDD462	20	37	female	single	<min wage	complete school or vocational school	only opioids	released >1y ago	yes	yes	no	no	35-49 yrs	yes	HIVPos	diagnosed	not on ART	=>1000	5
LDD2	Cherkasy	LDD43	LDD44	LDD45	20	34	male	married or have partner	min wage-ave income	complete school or vocational school	mixed	released >1y ago	yes	no	yes	no	<35 yrs	no	HIVPos	missing	missing	=>1000	4
LDD20	Cherkasy	LDD97	LDD98	LDD99	8	34	male	married or have partner	min wage-ave income	complete school or vocational school	only opioids	released >1y ago	yes	no	yes	yes	<35 yrs	no	HIVPos	undiagnosed	not on ART	=>1000	4
LDD200	Cherkasy	LDD675	LDD676	LDD677	2	34	male	single	<min wage	complete school or vocational school	mixed	no	no	no	yes	yes	<35 yrs	no	HIVPos	undiagnosed	not on ART	<1000	2
LDD208	Cherkasy	LDD519	LDD520	LDD521	5	42	male	single	min wage-ave income	complete school or vocational school	only opioids	released <=1y ago	yes	no	yes	no	35-49 yrs	no	HIVPos	diagnosed	not on ART	=>1000	2
LDD21	Cherkasy	LDD102	LDD103	LDD104	10	42	male	married or have partner	<min wage	technical school or bachelor	mixed	released >1y ago	no	no	yes	no	35-49 yrs	no	HIVPos	undiagnosed	not on ART	=>1000	2
LDD213	Cherkasy				5	36	male	married or have partner	min wage-ave income	technical school or bachelor	only opioids	no	yes	no	no	yes	35-49 yrs	no	HIVPos	undiagnosed	not on ART	=>1000	5
LDD218	Cherkasy	LDD512	LDD513	LDD514	10	26	female	married or have partner	<min wage	graduate	only stim	released >1y ago	no	no	yes	no	<35 yrs	no	HIVPos	undiagnosed	not on ART	=>1000	4
LDD22	Cherkasy	LDD123	LDD124	LDD125	2	34	male	married or have partner	>ave income	school or less	only opioids	no	yes	no	no	yes	<35 yrs	no	HIVPos	diagnosed	not on ART	=>1000	4
LDD221	Cherkasy				10	35	male	married or have partner	min wage-ave income	school or less	only opioids	released >1y ago	no	no	yes	yes	35-49 yrs	no	HIVPos	undiagnosed	not on ART	=>1000	6
LDD223	Cherkasy	LDD406	LDD407	LDD408	5	41	male	single	<min wage	complete school or vocational school	only opioids	no	yes	no	no	no	35-49 yrs	no	HIVPos	undiagnosed	not on ART	=>1000	4
LDD224	Cherkasy	LDD409	LDD410	LDD411	150	37	female	single	<min wage	complete school or vocational school	mixed	released >1y ago	yes	yes	yes	yes	35-49 yrs	no	HIVPos	diagnosed	on ART => 6 m	=>1000	7
LDD23	Cherkasy				6	46	male	single	<min wage	school or less	only opioids	no	yes	yes	no	yes	35-49 yrs	yes	HIVPos	diagnosed	on ART => 6 m	<1000	4
LDD230	Cherkasy	LDD418	LDD419	LDD420	4	35	female	married or have partner	min wage-ave income	complete school or vocational school	only opioids	no	yes	no	no	no	35-49 yrs	yes	HIVPos	diagnosed	on ART => 6 m	<1000	4
LDD245	Cherkasy	LDD681	LDD682	LDD683	6	31	female	married or have partner	min wage-ave income	complete school or vocational school	only stim	no	yes	yes	yes	no	<35 yrs	no	HIVPos	diagnosed	on ART => 6 m	<1000	4
LDD246	Cherkasy	LDD684			3	42	female	single	<min wage	school or less	only opioids	no	yes	no	yes	no	35-49 yrs	no	HIVPos	diagnosed	on ART => 6 m	<1000	3
LDD25	Cherkasy	LDD88	LDD89		6	46	male	married or have partner	<min wage	complete school or vocational school	mixed	released >1y ago	yes	no	no	no	35-49 yrs	no	HIVPos	diagnosed	on ART => 6 m	=>1000	2
LDD250	Cherkasy				10	47	female	single	<min wage	complete school or vocational school	only opioids	released >1y ago	yes	yes	yes	yes	35-49 yrs	no	HIVPos	diagnosed	on ART => 6 m	<1000	3
LDD256	Cherkasy	LDD844	LDD845	LDD846	3	45	male	married or have partner	min wage-ave income	complete school or vocational school	only opioids	released >1y ago	yes	no	no	no	35-49 yrs	no	HIVPos	diagnosed	on ART => 6 m	<1000	3
LDD258	Cherkasy				15	43	female	married or have partner	min wage-ave income	technical school or bachelor	only opioids	no	yes	no	no	no	35-49 yrs	no	HIVPos	diagnosed	on ART => 6 m	<1000	4
LDD263	Cherkasy				5	37	male	single	min wage-ave income	complete school or vocational school	only opioids	no	yes	no	no	yes	35-49 yrs	no	HIVPos	undiagnosed	not on ART	=>1000	4
LDD265	Cherkasy	LDD525	LDD526	LDD527	5	35	male	married or have partner	min wage-ave income	complete school or vocational school	only opioids	released >1y ago	no	no	no	no	35-49 yrs	no	HIVPos	diagnosed	not on ART	<1000	4
LDD268	Cherkasy	LDD587	LDD588	LDD589	3	37	male	married or have partner	min wage-ave income	complete school or vocational school	only opioids	no	yes	yes	no	no	35-49 yrs	no	HIVPos	diagnosed	on ART => 6 m	=>1000	7
LDD27	Cherkasy	LDD85	LDD86	LDD87	2	48	female	married or have partner	<min wage	complete school or vocational school	only opioids	released <=1y ago	yes	no	yes	no	35-49 yrs	no	HIVPos	missing	missing	<1000	3
LDD270	Cherkasy	LDD540	LDD541		4	44	male	married or have partner	<min wage	complete school or vocational school	only opioids	released >1y ago	yes	yes	no	yes	35-49 yrs	no	HIVPos	diagnosed	on ART => 6 m	<1000	3
LDD271	Cherkasy	LDD560	LDD561	LDD562	2	38	male	single	<min wage	school or less	mixed	released >1y ago	yes	no	yes	no	35-49 yrs	no	HIVPos	missing	missing	=>1000	5
LDD272	Cherkasy				10	33	female	married or have partner	min wage-ave income	complete school or vocational school	only opioids	no	yes	yes	no	no	<35 yrs	yes	HIVPos	diagnosed	not on ART	=>1000	3
LDD273	Cherkasy				50	44	male	single	<min wage	complete school or vocational school	only opioids	released >1y ago	yes	yes	no	yes	35-49 yrs	no	HIVPos	diagnosed	on ART => 6 m	<1000	6
LDD303	Cherkasy	LDD463	LDD464	LDD465	8	34	female	married or have partner	min wage-ave income	complete school or vocational school	only opioids	released >1y ago	yes	no	yes	no	<35 yrs	yes	HIVPos	diagnosed	on ART => 6 m	<1000	4
LDD304	Cherkasy				10	39	male	married or have partner	>ave income	complete school or vocational school	only opioids	no	yes	yes	no	yes	35-49 yrs	no	HIVPos	diagnosed	on ART => 6 m	<1000	5
LDD305	Cherkasy	LDD778	LDD779	LDD780	4	37	male	single	<min wage	complete school or vocational school	only opioids	no	yes	no	no	no	35-49 yrs	yes	HIVPos	diagnosed	on ART => 6 m	=>1000	3
LDD309	Cherkasy	LDD457	LDD458	LDD459	3	40	male	single	min wage-ave income	technical school or bachelor	only opioids	no	yes	no	yes	yes	35-49 yrs	no	HIVPos	diagnosed	on ART => 6 m	=>1000	5
LDD31	Cherkasy	LDD600	LDD601	LDD602	7	47	male	married or have partner	<min wage	complete school or vocational school	mixed	released >1y ago	yes	no	no	no	35-49 yrs	no	HIVPos	diagnosed	on ART time NA	<1000	4
LDD310	Cherkasy	LDD484	LDD485	LDD486	5	44	female	married or have partner	min wage-ave income	complete school or vocational school	only opioids	released >1y ago	yes	no	no	no	35-49 yrs	no	HIVPos	diagnosed	not on ART	=>1000	4
LDD311	Cherkasy	LDD481	LDD482	LDD483	5	40	male	married or have partner	min wage-ave income	complete school or vocational school	mixed	released >1y ago	yes	no	no	no	35-49 yrs	no	HIVPos	missing	missing	<1000	6
LDD34	Cherkasy	LDD70	LDD71	LDD72	2	36	male	single	<min wage	complete school or vocational school	only opioids	no	yes	yes	no	yes	35-49 yrs	no	HIVPos	diagnosed	on ART => 6 m	<1000	5
LDD35	Cherkasy	LDD76	LDD77	LDD78	18	35	male	married or have partner	min wage-ave income	complete school or vocational school	only opioids	released <=1y ago	yes	no	yes	yes	35-49 yrs	no	HIVPos	diagnosed	on ART => 6 m	<1000	6
LDD36	Cherkasy	LDD73	LDD74	LDD75	4	39	male	married or have partner	<min wage	complete school or vocational school	only opioids	released >1y ago	no	no	no	yes	35-49 yrs	no	HIVPos	undiagnosed	not on ART	=>1000	4
LDD400	Cherkasy	LDD528	LDD529	LDD530	15	53	female	single	<min wage	complete school or vocational school	only opioids	no	yes	yes	no	no	50+ yrs	no	HIVPos	diagnosed	on ART => 6 m	<1000	5
LDD401	Cherkasy	LDD697	LDD698	LDD699	4	37	male	single	min wage-ave income	complete school or vocational school	only opioids	no	no	no	no	no	35-49 yrs	no	HIVPos	undiagnosed	not on ART	<1000	5
LDD403	Cherkasy	LDD742	LDD743		3	38	male	single	<min wage	complete school or vocational school	only opioids	no	no	no	no	no	35-49 yrs	no	HIVPos	diagnosed	not on ART	=>1000	6
LDD405	Cherkasy	LDD509	LDD510	LDD511	10	34	female	married or have partner	min wage-ave income	complete school or vocational school	mixed	no	yes	yes	yes	no	<35 yrs	no	HIVPos	diagnosed	not on ART	=>1000	4
LDD406	Cherkasy	LDD496	LDD497	LDD498	5	31	female	married or have partner	min wage-ave income	complete school or vocational school	mixed	no	yes	yes	yes	no	<35 yrs	no	HIVPos	diagnosed	not on ART	<1000	5
LDD408	Cherkasy	LDD506	LDD507	LDD508	2	29	male	married or have partner	<min wage	complete school or vocational school	mixed	no	yes	yes	yes	yes	<35 yrs	no	HIVPos	diagnosed	on ART => 6 m	<1000	4
LDD416	Cherkasy	LDD904	LDD905	LDD906	5	33	female	married or have partner	min wage-ave income	school or less	only opioids	released >1y ago	yes	yes	no	no	<35 yrs	no	HIVPos	diagnosed	on ART <6 m	=>1000	8
LDD417	Cherkasy	LDD572	LDD573	LDD574	10	42	male	married or have partner	min wage-ave income	school or less	only opioids	released >1y ago	yes	yes	no	yes	35-49 yrs	no	HIVPos	diagnosed	on ART => 6 m	=>1000	4
LDD420	Cherkasy				7	27	male	single	min wage-ave income	technical school or bachelor	mixed	released <=1y ago	no	no	yes	yes	<35 yrs	no	HIVPos	undiagnosed	not on ART	=>1000	3
LDD424	Cherkasy	LDD575	LDD576	LDD577	8	36	male	single	min wage-ave income	technical school or bachelor	only opioids	released >1y ago	no	yes	yes	yes	35-49 yrs	no	HIVPos	diagnosed	on ART => 6 m	<1000	2
LDD427	Cherkasy				20	40	male	single	<min wage	complete school or vocational school	only opioids	released >1y ago	yes	yes	yes	no	35-49 yrs	yes	HIVPos	diagnosed	on ART => 6 m	<1000	4
LDD430	Cherkasy				10	35	male	married or have partner	min wage-ave income	complete school or vocational school	only opioids	no	yes	no	no	yes	35-49 yrs	no	HIVPos	undiagnosed	not on ART	<1000	4
LDD442	Cherkasy	LDD569	LDD570	LDD571	5	30	male	single	<min wage	school or less	only opioids	no	yes	no	yes	no	<35 yrs	no	HIVPos	undiagnosed	not on ART	=>1000	5
LDD445	Cherkasy	LDD548	LDD549		5	44	male	single	min wage-ave income	complete school or vocational school	only opioids	no	yes	no	no	no	35-49 yrs	no	HIVPos	diagnosed	not on ART	=>1000	3
LDD447	Cherkasy	LDD584	LDD585	LDD586	11	32	male	single	>ave income	technical school or bachelor	mixed	released >1y ago	yes	no	no	no	<35 yrs	no	HIVPos	diagnosed	not on ART	=>1000	3
LDD454	Cherkasy	LDD721	LDD722	LDD723	10	43	female	single	min wage-ave income	complete school or vocational school	mixed	released <=1y ago	yes	no	no	no	35-49 yrs	no	HIVPos	diagnosed	on ART => 6 m	<1000	3
LDD455	Cherkasy	LDD724	LDD725	LDD726	5	41	male	single	min wage-ave income	complete school or vocational school	only opioids	released >1y ago	no	no	no	no	35-49 yrs	no	HIVPos	diagnosed	not on ART	<1000	4
LDD456	Cherkasy	LDD718	LDD719	LDD720	8	45	male	married or have partner	min wage-ave income	school or less	only opioids	released >1y ago	yes	no	no	no	35-49 yrs	yes	HIVPos	diagnosed	not on ART	=>1000	5
LDD457	Cherkasy	LDD871	LDD872	LDD873	10	37	male	married or have partner	>ave income	complete school or vocational school	only stim	no	no	no	no	no	35-49 yrs	no	HIVPos	undiagnosed	not on ART	=>1000	5
LDD458	Cherkasy	LDD862	LDD863	LDD864	10	45	female	married or have partner	<min wage	graduate	only stim	no	no	no	yes	no	35-49 yrs	no	HIVPos	undiagnosed	not on ART	=>1000	3
LDD459	Cherkasy	LDD502	LDD503	LDD504	2	58	male	single	<min wage	complete school or vocational school	only opioids	released >1y ago	yes	yes	no	yes	50+ yrs	no	HIVPos	diagnosed	on ART => 6 m	<1000	5
LDD46	Cherkasy	LDD49	LDD50	LDD51	8	29	male	single	min wage-ave income	graduate	mixed	no	yes	no	no	no	<35 yrs	no	HIVPos	diagnosed	on ART time NA	=>1000	4
LDD460	Cherkasy	LDD969	LDD970	LDD971	5	36	male	single	<min wage	complete school or vocational school	only stim	no	yes	no	no	no	35-49 yrs	yes	HIVPos	diagnosed	not on ART	=>1000	4
LDD464	Cherkasy	LDD553	LDD554	LDD555	3	39	male	married or have partner	min wage-ave income	complete school or vocational school	only opioids	released >1y ago	yes	yes	yes	no	35-49 yrs	no	HIVPos	diagnosed	not on ART	<1000	4
LDD477	Cherkasy	LDD624	LDD625	LDD626	20	36	male	single	min wage-ave income	school or less	mixed	released <=1y ago	no	no	yes	yes	35-49 yrs	no	HIVPos	undiagnosed	not on ART	=>1000	5
LDD484	Cherkasy	LDD595	LDD596		1	44	male	single	<min wage	complete school or vocational school	only opioids	released >1y ago	yes	yes	yes	no	35-49 yrs	no	HIVPos	diagnosed	on ART => 6 m	=>1000	3
LDD49	Cherkasy	LDD126	LDD127	LDD128	3	45	male	single	<min wage	complete school or vocational school	only opioids	released >1y ago	yes	no	no	no	35-49 yrs	no	HIVPos	diagnosed	on ART time NA	<1000	6
LDD496	Cherkasy				7	48	male	single	<min wage	complete school or vocational school	only opioids	no	yes	yes	no	yes	35-49 yrs	no	HIVPos	diagnosed	on ART => 6 m	<1000	2
LDD498	Cherkasy	LDD590	LDD591		3	39	male	married or have partner	min wage-ave income	complete school or vocational school	only opioids	no	no	no	no	yes	35-49 yrs	no	HIVPos	undiagnosed	not on ART	=>1000	4
LDD502	Cherkasy	LDD981	LDD982	LDD983	20	37	female	married or have partner	<min wage	school or less	mixed	released >1y ago	yes	no	yes	no	35-49 yrs	yes	HIVPos	undiagnosed	not on ART	<1000	5
LDD524	Cherkasy	LDD703	LDD704	LDD705	5	30	male	single	min wage-ave income	complete school or vocational school	only opioids	no	yes	yes	no	no	<35 yrs	no	HIVPos	diagnosed	on ART => 6 m	<1000	5
LDD527	Cherkasy	LDD694	LDD695	LDD696	8	40	male	married or have partner	min wage-ave income	technical school or bachelor	mixed	released >1y ago	no	no	yes	yes	35-49 yrs	no	HIVPos	diagnosed	not on ART	=>1000	4
LDD528	Cherkasy	LDD760	LDD761	LDD762	2	49	male	married or have partner	<min wage	technical school or bachelor	only opioids	released >1y ago	yes	no	no	yes	35-49 yrs	no	HIVPos	diagnosed	on ART => 6 m	<1000	3
LDD530	Cherkasy	LDD757	LDD758	LDD759	8	53	female	single	min wage-ave income	complete school or vocational school	mixed	released >1y ago	yes	no	no	no	50+ yrs	yes	HIVPos	diagnosed	on ART => 6 m	<1000	4
LDD533	Cherkasy				4	41	female	single	<min wage	complete school or vocational school	only opioids	released <=1y ago	yes	no	no	yes	35-49 yrs	no	HIVPos	diagnosed	on ART => 6 m	<1000	3
LDD534	Cherkasy	LDD772	LDD773	LDD774	10	45	female	married or have partner	<min wage	complete school or vocational school	only opioids	no	yes	no	no	no	35-49 yrs	no	HIVPos	diagnosed	not on ART	=>1000	4
LDD535	Cherkasy	LDD775	LDD776	LDD777	2	37	male	married or have partner	<min wage	school or less	only opioids	no	yes	no	no	no	35-49 yrs	no	HIVPos	undiagnosed	not on ART	=>1000	1
LDD537	Cherkasy	LDD826	LDD827	LDD828	10	47	female	married or have partner	min wage-ave income	graduate	mixed	no	yes	no	no	yes	35-49 yrs	no	HIVPos	undiagnosed	not on ART	=>1000	6
LDD539	Cherkasy	LDD823	LDD824	LDD825	10	41	male	single	min wage-ave income	complete school or vocational school	only opioids	no	yes	no	no	no	35-49 yrs	no	HIVPos	diagnosed	on ART time NA	=>1000	3
LDD54	Cherkasy	LDD111	LDD112	LDD113	4	34	male	single	min wage-ave income	technical school or bachelor	mixed	no	no	no	no	yes	<35 yrs	no	HIVPos	diagnosed	not on ART	=>1000	4
LDD547	Cherkasy				4	39	female	married or have partner	min wage-ave income	technical school or bachelor	only opioids	no	no	no	no	no	35-49 yrs	no	HIVPos	undiagnosed	not on ART	=>1000	2
LDD553	Cherkasy	LDD739	LDD740	LDD741	10	40	female	married or have partner	<min wage	complete school or vocational school	mixed	no	no	no	yes	no	35-49 yrs	no	HIVPos	undiagnosed	not on ART	<1000	3
LDD567	Cherkasy				10	32	male	single	<min wage	complete school or vocational school	mixed	released >1y ago	yes	yes	yes	no	<35 yrs	no	HIVPos	diagnosed	on ART time NA	=>1000	4
LDD568	Cherkasy				2	29	male	single	<min wage	complete school or vocational school	mixed	released >1y ago	no	yes	no	no	<35 yrs	no	HIVPos	diagnosed	not on ART	=>1000	5
LDD569	Cherkasy				10	51	male	single	<min wage	complete school or vocational school	only opioids	released <=1y ago	yes	yes	no	no	50+ yrs	no	HIVPos	diagnosed	not on ART	=>1000	6
LDD579	Cherkasy	LDD639	LDD640	LDD641	20	27	male	single	min wage-ave income	complete school or vocational school	only stim	no	yes	no	no	no	<35 yrs	yes	HIVPos	diagnosed	not on ART	=>1000	3
LDD587	Cherkasy				7	33	male	single	min wage-ave income	complete school or vocational school	mixed	no	yes	no	yes	yes	<35 yrs	yes	HIVPos	diagnosed	on ART => 6 m	<1000	6
LDD590	Cherkasy	LDD647	LDD648		1	41	male	single	min wage-ave income	complete school or vocational school	only opioids	no	no	no	no	yes	35-49 yrs	no	HIVPos	diagnosed	not on ART	=>1000	4
LDD593	Cherkasy				6	52	male	single	min wage-ave income	technical school or bachelor	only opioids	released <=1y ago	yes	yes	no	yes	50+ yrs	no	HIVPos	diagnosed	not on ART	=>1000	4
LDD594	Cherkasy	LDD706	LDD707	LDD708	8	42	male	married or have partner	min wage-ave income	school or less	only opioids	no	yes	no	yes	yes	35-49 yrs	no	HIVPos	diagnosed	on ART => 6 m	<1000	2
LDD602	Cherkasy	LDD966	LDD967	LDD968	20	35	female	married or have partner	<min wage	complete school or vocational school	mixed	no	yes	no	no	no	35-49 yrs	no	HIVPos	diagnosed	on ART => 6 m	<1000	3
LDD613	Cherkasy				5	34	male	married or have partner	<min wage	complete school or vocational school	only stim	no	no	no	yes	no	<35 yrs	no	HIVPos	undiagnosed	not on ART	=>1000	3
LDD62	Cherkasy	LDD165	LDD166	LDD167	3	51	male	married or have partner	min wage-ave income	technical school or bachelor	only opioids	released >1y ago	no	yes	no	no	50+ yrs	no	HIVPos	diagnosed	on ART => 6 m	<1000	1
LDD63	Cherkasy				2	38	male	married or have partner	min wage-ave income	complete school or vocational school	only opioids	released <=1y ago	yes	yes	no	yes	35-49 yrs	no	HIVPos	diagnosed	on ART => 6 m	<1000	4
LDD634	Cherkasy				4	39	male	single	min wage-ave income	complete school or vocational school	only opioids	released <=1y ago	yes	no	no	yes	35-49 yrs	no	HIVPos	undiagnosed	not on ART	=>1000	6
LDD635	Cherkasy	LDD658	LDD659	LDD660	5	43	male	married or have partner	<min wage	complete school or vocational school	only opioids	no	yes	no	no	no	35-49 yrs	no	HIVPos	diagnosed	on ART => 6 m	<1000	3
LDD643	Cherkasy				3	51	male	married or have partner	<min wage	complete school or vocational school	only opioids	released >1y ago	yes	no	yes	yes	50+ yrs	no	HIVPos	undiagnosed	not on ART	<1000	5
LDD644	Cherkasy	LDD727	LDD728	LDD729	3	45	male	married or have partner	min wage-ave income	complete school or vocational school	only opioids	released >1y ago	yes	no	no	no	35-49 yrs	no	HIVPos	undiagnosed	not on ART	<1000	5
LDD645	Cherkasy				2	40	male	single	min wage-ave income	complete school or vocational school	only opioids	no	yes	yes	yes	no	35-49 yrs	no	HIVPos	diagnosed	on ART => 6 m	<1000	4
LDD648	Cherkasy				3	39	male	married or have partner	min wage-ave income	complete school or vocational school	only opioids	no	no	no	no	yes	35-49 yrs	no	HIVPos	undiagnosed	not on ART	=>1000	3
LDD65	Cherkasy				20	45	male	married or have partner	<min wage	complete school or vocational school	only opioids	no	yes	yes	no	yes	35-49 yrs	no	HIVPos	diagnosed	on ART => 6 m	<1000	4
LDD66	Cherkasy				3	44	male	single	min wage-ave income	complete school or vocational school	only opioids	no	yes	no	no	no	35-49 yrs	yes	HIVPos	diagnosed	on ART => 6 m	<1000	3
LDD660	Cherkasy	LDD940	LDD941	LDD942	10	42	male	single	min wage-ave income	technical school or bachelor	only opioids	no	yes	no	no	yes	35-49 yrs	no	HIVPos	diagnosed	on ART => 6 m	<1000	6
LDD662	Cherkasy				5	36	male	single	min wage-ave income	complete school or vocational school	only opioids	no	yes	no	no	yes	35-49 yrs	no	HIVPos	undiagnosed	not on ART	<1000	2
LDD663	Cherkasy				4	38	male	single	min wage-ave income	technical school or bachelor	only opioids	released >1y ago	yes	no	no	no	35-49 yrs	no	HIVPos	diagnosed	on ART => 6 m	=>1000	3
LDD666	Cherkasy				20	42	male	married or have partner	min wage-ave income	complete school or vocational school	only opioids	released >1y ago	yes	yes	no	yes	35-49 yrs	yes	HIVPos	diagnosed	on ART => 6 m	<1000	3
LDD680	Cherkasy				5	35	male	married or have partner	min wage-ave income	complete school or vocational school	mixed	no	yes	yes	no	yes	35-49 yrs	no	HIVPos	diagnosed	on ART => 6 m	<1000	2
LDD703	Cherkasy	LDD799	LDD800	LDD801	3	41	female	married or have partner	<min wage	complete school or vocational school	only opioids	no	yes	yes	no	no	35-49 yrs	no	HIVPos	diagnosed	on ART => 6 m	<1000	5
LDD704	Cherkasy	LDD793	LDD794	LDD795	3	40	female	married or have partner	<min wage	technical school or bachelor	only opioids	released >1y ago	no	no	no	no	35-49 yrs	no	HIVPos	diagnosed	on ART => 6 m	=>1000	3
LDD705	Cherkasy	LDD868	LDD869	LDD870	7	44	male	married or have partner	min wage-ave income	complete school or vocational school	only opioids	released >1y ago	yes	no	no	no	35-49 yrs	no	HIVPos	diagnosed	on ART => 6 m	<1000	6
LDD712	Cherkasy	LDD784	LDD785	LDD786	10	42	male	married or have partner	min wage-ave income	technical school or bachelor	only opioids	released >1y ago	yes	no	yes	no	35-49 yrs	no	HIVPos	missing	missing	<1000	5
LDD713	Cherkasy	LDD781	LDD782	LDD783	20	36	female	married or have partner	min wage-ave income	complete school or vocational school	only opioids	released >1y ago	yes	no	no	no	35-49 yrs	no	HIVPos	undiagnosed	not on ART	<1000	4
LDD716	Cherkasy				5	38	male	single	min wage-ave income	complete school or vocational school	only opioids	no	yes	no	no	yes	35-49 yrs	no	HIVPos	undiagnosed	not on ART	=>1000	5
LDD717	Cherkasy	LDD790	LDD791	LDD792	10	36	male	married or have partner	min wage-ave income	graduate	only opioids	released >1y ago	no	no	yes	yes	35-49 yrs	no	HIVPos	diagnosed	on ART => 6 m	<1000	3
LDD72	Cherkasy	LDD105	LDD106	LDD107	10	40	male	single	<min wage	complete school or vocational school	only opioids	no	yes	no	no	yes	35-49 yrs	no	HIVPos	diagnosed	on ART => 6 m	<1000	5
LDD727	Cherkasy				5	44	male	single	<min wage	school or less	only opioids	no	no	no	no	yes	35-49 yrs	no	HIVPos	diagnosed	not on ART	=>1000	2
LDD728	Cherkasy				3	45	male	single	min wage-ave income	school or less	only opioids	released >1y ago	yes	no	no	yes	35-49 yrs	no	HIVPos	diagnosed	not on ART	=>1000	3
LDD729	Cherkasy				5	46	male	single	min wage-ave income	complete school or vocational school	mixed	released <=1y ago	yes	no	yes	yes	35-49 yrs	no	HIVPos	undiagnosed	not on ART	<1000	7
LDD733	Cherkasy				3	42	male	married or have partner	min wage-ave income	technical school or bachelor	only opioids	released >1y ago	no	no	yes	yes	35-49 yrs	no	HIVPos	undiagnosed	not on ART	=>1000	3
LDD74	Cherkasy				1	39	male	single	min wage-ave income	technical school or bachelor	only opioids	released >1y ago	yes	no	no	yes	35-49 yrs	no	HIVPos	diagnosed	on ART => 6 m	<1000	2
LDD743	Cherkasy	LDD883	LDD884	LDD885	5	40	male	single	min wage-ave income	school or less	mixed	no	yes	yes	no	no	35-49 yrs	no	HIVPos	diagnosed	on ART => 6 m	<1000	5
LDD744	Cherkasy				1	27	male	single	min wage-ave income	graduate	only opioids	no	yes	no	no	no	<35 yrs	no	HIVPos	undiagnosed	not on ART	=>1000	6
LDD75	Cherkasy	LDD207	LDD208	LDD209	10	38	male	married or have partner	min wage-ave income	complete school or vocational school	only opioids	released >1y ago	yes	no	yes	yes	35-49 yrs	no	HIVPos	undiagnosed	not on ART	<1000	6
LDD750	Cherkasy				20	38	male	single	<min wage	technical school or bachelor	only opioids	released >1y ago	yes	no	no	no	35-49 yrs	yes	HIVPos	diagnosed	on ART => 6 m	<1000	5
LDD752	Cherkasy				30	42	male	single	min wage-ave income	technical school or bachelor	mixed	released >1y ago	yes	no	no	yes	35-49 yrs	yes	HIVPos	diagnosed	not on ART	=>1000	4
LDD755	Cherkasy				1	35	male	married or have partner	<min wage	complete school or vocational school	only opioids	released >1y ago	yes	no	no	yes	35-49 yrs	no	HIVPos	diagnosed	on ART => 6 m	<1000	2
LDD77	Cherkasy	LDD153	LDD154	LDD155	4	33	female	married or have partner	min wage-ave income	technical school or bachelor	only opioids	released >1y ago	yes	no	no	no	<35 yrs	no	HIVPos	diagnosed	not on ART	=>1000	4
LDD78	Cherkasy	LDD150	LDD151	LDD152	8	37	male	married or have partner	min wage-ave income	complete school or vocational school	only opioids	released >1y ago	yes	yes	no	yes	35-49 yrs	no	HIVPos	diagnosed	on ART => 6 m	<1000	4
LDD787	Cherkasy				2	41	male	single	<min wage	complete school or vocational school	only opioids	released >1y ago	yes	no	yes	yes	35-49 yrs	no	HIVPos	diagnosed	on ART => 6 m	<1000	4
LDD8	Cherkasy	LDD46	LDD47	LDD48	5	38	male	single	<min wage	complete school or vocational school	only opioids	released >1y ago	yes	no	no	no	35-49 yrs	yes	HIVPos	undiagnosed	not on ART	=>1000	4
LDD802	Cherkasy				5	33	male	single	min wage-ave income	technical school or bachelor	only opioids	released >1y ago	no	no	no	no	<35 yrs	no	HIVPos	undiagnosed	not on ART	<1000	3
LDD803	Cherkasy				1	31	male	single	<min wage	complete school or vocational school	only opioids	released >1y ago	yes	yes	no	yes	<35 yrs	no	HIVPos	diagnosed	not on ART	=>1000	1
LDD81	Cherkasy	LDD159	LDD160	LDD161	5	36	male	single	<min wage	technical school or bachelor	mixed	no	yes	yes	no	yes	35-49 yrs	yes	HIVPos	diagnosed	not on ART	=>1000	4
LDD814	Cherkasy	LDD889	LDD890	LDD891	1	31	female	married or have partner	<min wage	graduate	only opioids	no	yes	yes	no	yes	<35 yrs	yes	HIVPos	diagnosed	not on ART	=>1000	2
LDD819	Cherkasy	LDD946	LDD947	LDD948	3	31	female	single	>ave income	complete school or vocational school	only opioids	no	no	yes	no	no	<35 yrs	no	HIVPos	diagnosed	not on ART	=>1000	2
LDD839	Cherkasy				5	30	female	married or have partner	<min wage	complete school or vocational school	mixed	released >1y ago	yes	yes	yes	no	<35 yrs	no	HIVPos	diagnosed	not on ART	<1000	3
LDD844	Cherkasy				7	42	male	single	<min wage	complete school or vocational school	only opioids	released >1y ago	no	no	no	no	35-49 yrs	no	HIVPos	diagnosed	not on ART	=>1000	3
LDD855	Cherkasy				3	40	male	single	min wage-ave income	complete school or vocational school	mixed	released <=1y ago	yes	no	yes	yes	35-49 yrs	no	HIVPos	undiagnosed	not on ART	=>1000	4
LDD860	Cherkasy				3	47	male	single	<min wage	complete school or vocational school	only opioids	released >1y ago	yes	no	no	no	35-49 yrs	no	HIVPos	diagnosed	on ART => 6 m	<1000	3
LDD87	Cherkasy				3	42	male	married or have partner	min wage-ave income	graduate	only opioids	no	yes	no	yes	no	35-49 yrs	no	HIVPos	diagnosed	on ART => 6 m	<1000	2
LDD881	Cherkasy	LDD949	LDD950		2	46	female	married or have partner	<min wage	complete school or vocational school	only opioids	no	yes	yes	yes	no	35-49 yrs	no	HIVPos	diagnosed	on ART <6 m	<1000	2
LDD885	Cherkasy	LDD913	LDD914	LDD915	17	41	male	married or have partner	>ave income	complete school or vocational school	mixed	released >1y ago	yes	yes	yes	yes	35-49 yrs	yes	HIVPos	diagnosed	on ART => 6 m	<1000	7
LDD887	Cherkasy				3	43	male	married or have partner	>ave income	complete school or vocational school	only opioids	released >1y ago	yes	no	yes	no	35-49 yrs	no	HIVPos	diagnosed	on ART => 6 m	<1000	3
LDD888	Cherkasy				1	41	female	married or have partner	>ave income	complete school or vocational school	only opioids	no	yes	no	no	no	35-49 yrs	no	HIVPos	diagnosed	on ART => 6 m	<1000	3
LDD892	Cherkasy				10	44	male	single	<min wage	complete school or vocational school	only opioids	released >1y ago	no	yes	yes	yes	35-49 yrs	no	HIVPos	diagnosed	on ART <6 m	<1000	2
LDD893	Cherkasy				10	28	female	married or have partner	<min wage	complete school or vocational school	mixed	no	yes	yes	no	yes	<35 yrs	yes	HIVPos	diagnosed	on ART <6 m	<1000	4
LDD9	Cherkasy	LDD16	LDD17	LDD18	3	31	male	married or have partner	>ave income	complete school or vocational school	only opioids	released >1y ago	yes	no	no	no	<35 yrs	yes	HIVPos	undiagnosed	not on ART	=>1000	4
LDD910	Cherkasy				10	44	male	single	<min wage	complete school or vocational school	only opioids	released >1y ago	no	no	no	yes	35-49 yrs	no	HIVPos	undiagnosed	not on ART	=>1000	4
LDD925	Cherkasy				2	41	male	single	<min wage	complete school or vocational school	only opioids	no	yes	yes	no	yes	35-49 yrs	no	HIVPos	diagnosed	on ART => 6 m	<1000	3
LDD931	Cherkasy				8	46	male	married or have partner	<min wage	complete school or vocational school	mixed	released >1y ago	no	no	yes	no	35-49 yrs	no	HIVPos	undiagnosed	not on ART	=>1000	4
LDD942	Cherkasy				7	41	male	married or have partner	min wage-ave income	complete school or vocational school	mixed	released >1y ago	no	no	no	no	35-49 yrs	no	HIVPos	undiagnosed	not on ART	=>1000	5
LDD943	Cherkasy				3	41	male	single	min wage-ave income	technical school or bachelor	only opioids	released >1y ago	yes	yes	no	no	35-49 yrs	no	HIVPos	diagnosed	not on ART	=>1000	3
LDD953	Cherkasy				2	33	male	married or have partner	min wage-ave income	complete school or vocational school	only opioids	released >1y ago	yes	no	yes	no	<35 yrs	no	HIVPos	undiagnosed	not on ART	=>1000	3
LDD96	Cherkasy	LDD256	LDD257	LDD258	4	44	female	married or have partner	min wage-ave income	complete school or vocational school	only opioids	no	yes	yes	yes	yes	35-49 yrs	no	HIVPos	diagnosed	on ART => 6 m	<1000	4
LDD964	Cherkasy	LDD987	LDD988	LDD989	7	29	male	single	min wage-ave income	school or less	only opioids	released >1y ago	yes	yes	no	no	<35 yrs	yes	HIVPos	diagnosed	not on ART	=>1000	4
LDD967	Cherkasy				2	50	male	married or have partner	<min wage	complete school or vocational school	only opioids	released >1y ago	yes	no	no	no	50+ yrs	no	HIVPos	diagnosed	on ART => 6 m	<1000	3
LDD984	Cherkasy				1	37	male	single	>ave income	graduate	only opioids	no	no	no	no	no	35-49 yrs	no	HIVPos	diagnosed	on ART time NA	<1000	3
LDD985	Cherkasy				15	34	male	single	min wage-ave income	school or less	mixed	released >1y ago	yes	no	no	yes	<35 yrs	no	HIVPos	diagnosed	on ART => 6 m	<1000	5
LDD986	Cherkasy				5	42	female	married or have partner	<min wage	school or less	only opioids	no	yes	yes	no	yes	35-49 yrs	no	HIVPos	diagnosed	on ART <6 m	<1000	4
LDD99	Cherkasy	LDD490	LDD491	LDD492	100	40	male	single	<min wage	school or less	only opioids	released >1y ago	yes	no	no	yes	35-49 yrs	yes	HIVPos	diagnosed	not on ART	<1000	5
LE10	Zaporizhzhya	LE31	LE32	LE33	30	37	male	single	min wage-ave income	school or less	mixed	no	no	no	yes	no	35-49 yrs	no	HIVPos	undiagnosed	not on ART	=>1000	8
LE155	Zaporizhzhya	LE506	LE507	LE508	15	31	female	married or have partner	min wage-ave income	complete school or vocational school	only opioids	no	yes	no	no	yes	<35 yrs	no	HIVPos	undiagnosed	not on ART	=>1000	6
LE345	Zaporizhzhya	LE575	LE576	LE577	10	39	male	single	min wage-ave income	complete school or vocational school	only opioids	released >1y ago	no	no	yes	yes	35-49 yrs	no	HIVPos	undiagnosed	not on ART	=>1000	12
LE356	Zaporizhzhya	LE620	LE621	LE622	3	40	male	single	min wage-ave income	complete school or vocational school	only opioids	released >1y ago	no	no	yes	yes	35-49 yrs	no	HIVPos	undiagnosed	not on ART	<1000	5
LE47	Zaporizhzhya	LE217	LE218	LE219	20	37	female	married or have partner	min wage-ave income	school or less	mixed	released >1y ago	no	no	no	yes	35-49 yrs	no	HIVPos	undiagnosed	not on ART	=>1000	9
LE480	Zaporizhzhya	LE656	LE657	LE658	15	30	female	married or have partner	min wage-ave income	complete school or vocational school	only opioids	no	no	no	yes	no	<35 yrs	no	HIVPos	undiagnosed	not on ART	=>1000	6
LE507	Zaporizhzhya	LE581	LE582	LE583	4	49	male	single	min wage-ave income	complete school or vocational school	mixed	released >1y ago	no	no	yes	no	35-49 yrs	no	HIVPos	undiagnosed	not on ART	=>1000	4
LE511	Zaporizhzhya	LE587	LE588	LE589	6	45	male	single	min wage-ave income	school or less	only opioids	released >1y ago	no	no	yes	yes	35-49 yrs	no	HIVPos	undiagnosed	not on ART	=>1000	5
LE523	Zaporizhzhya	LE566	LE567	LE568	3	28	female	married or have partner	min wage-ave income	school or less	only opioids	no	no	no	yes	no	<35 yrs	no	HIVPos	undiagnosed	not on ART	=>1000	8
LE525	Zaporizhzhya				1	31	male	married or have partner	min wage-ave income	school or less	only opioids	released >1y ago	yes	no	no	no	<35 yrs	no	HIVPos	diagnosed	on ART => 6 m	<1000	11
LE626	Zaporizhzhya				5	39	male	single	<min wage	school or less	only opioids	released >1y ago	yes	no	yes	no	35-49 yrs	no	HIVPos	diagnosed	on ART <6 m	=>1000	5
LE68	Zaporizhzhya	LE187	LE188	LE189	10	48	female	married or have partner	min wage-ave income	school or less	only stim	no	yes	yes	yes	no	35-49 yrs	no	HIVPos	diagnosed	not on ART	=>1000	4
LE80	Zaporizhzhya	LE482	LE483	LE484	10	27	male	single	min wage-ave income	complete school or vocational school	mixed	no	no	no	yes	no	<35 yrs	no	HIVPos	undiagnosed	not on ART	=>1000	8
LE95	Zaporizhzhya	LE299	LE300	LE301	4	27	male	married or have partner	min wage-ave income	school or less	only opioids	no	yes	no	yes	no	<35 yrs	no	HIVPos	undiagnosed	not on ART	=>1000	4
LEE132	Melitopol	LEE478	LEE479	LEE480	15	34	male	married or have partner	min wage-ave income	complete school or vocational school	mixed	no	yes	no	yes	yes	<35 yrs	no	HIVPos	missing	missing	<1000	4
LEE144	Melitopol	LEE238	LEE239	LEE240	3	43	male	married or have partner	min wage-ave income	complete school or vocational school	only opioids	released >1y ago	no	no	yes	no	35-49 yrs	no	HIVPos	undiagnosed	not on ART	<1000	6
LEE206	Melitopol	LEE265	LEE266	LEE267	10	37	male	single	min wage-ave income	technical school or bachelor	mixed	no	no	no	no	no	35-49 yrs	no	HIVPos	undiagnosed	not on ART	<1000	4
LEE213	Melitopol	LEE268	LEE269	LEE270	3	31	male	single	min wage-ave income	technical school or bachelor	mixed	released >1y ago	yes	no	yes	no	<35 yrs	no	HIVPos	undiagnosed	not on ART	=>1000	4
LEE221	Melitopol	LEE286	LEE287	LEE288	3	37	female	married or have partner	min wage-ave income	technical school or bachelor	only opioids	no	no	no	yes	yes	35-49 yrs	no	HIVPos	undiagnosed	not on ART	=>1000	3
LEE236	Melitopol	LEE313	LEE314	LEE315	5	42	male	single	>ave income	technical school or bachelor	only opioids	released >1y ago	yes	no	no	no	35-49 yrs	no	HIVPos	missing	missing	<1000	4
LEE3	Melitopol	LEE7	LEE8	LEE9	3	36	male	married or have partner	min wage-ave income	technical school or bachelor	mixed	no	no	no	no	yes	35-49 yrs	no	HIVPos	undiagnosed	not on ART	=>1000	4
LEE328	Melitopol	LEE361	LEE362	LEE363	2	49	male	single	min wage-ave income	complete school or vocational school	only opioids	released >1y ago	yes	no	no	yes	35-49 yrs	yes	HIVPos	undiagnosed	not on ART	<1000	4
LEE367	Melitopol	LEE622	LEE623	LEE624	5	31	male	single	min wage-ave income	complete school or vocational school	only opioids	no	no	no	no	no	<35 yrs	no	HIVPos	missing	missing	=>1000	2
LEE369	Melitopol				5	37	male	single	min wage-ave income	complete school or vocational school	only opioids	released >1y ago	yes	yes	no	yes	35-49 yrs	no	HIVPos	diagnosed	not on ART	=>1000	5
LEE37	Melitopol	LEE529	LEE530	LEE531	100	33	male	single	>ave income	technical school or bachelor	mixed	no	no	no	no	yes	<35 yrs	no	HIVPos	undiagnosed	not on ART	<1000	6
LEE43	Melitopol	LEE163	LEE164	LEE165	7	53	male	married or have partner	min wage-ave income	complete school or vocational school	only opioids	released >1y ago	no	no	no	no	50+ yrs	no	HIVPos	undiagnosed	not on ART	=>1000	4
LEE439	Melitopol	LEE448	LEE449	LEE450	2	48	male	single	min wage-ave income	complete school or vocational school	only opioids	released >1y ago	no	no	no	yes	35-49 yrs	no	HIVPos	undiagnosed	not on ART	<1000	4
LEE493	Melitopol	LEE547	LEE548	LEE549	5	31	male	married or have partner	min wage-ave income	technical school or bachelor	only stim	no	no	no	no	no	<35 yrs	no	HIVPos	undiagnosed	not on ART	=>1000	2
LEE494	Melitopol	LEE577	LEE578	LEE579	2	38	male	married or have partner	min wage-ave income	complete school or vocational school	mixed	released >1y ago	no	no	yes	no	35-49 yrs	no	HIVPos	undiagnosed	not on ART	=>1000	1
LEE621	Melitopol				5	37	male	single	min wage-ave income	technical school or bachelor	only opioids	released >1y ago	no	no	yes	no	35-49 yrs	no	HIVPos	missing	missing	<1000	2
LEE622	Melitopol				2	54	male	married or have partner	<min wage	technical school or bachelor	only stim	released >1y ago	yes	no	no	no	50+ yrs	no	HIVPos	diagnosed	on ART => 6 m	<1000	4
LF101	Rivne	LF133	LF134	LF135	4	40	male	married or have partner	min wage-ave income	complete school or vocational school	only opioids	released >1y ago	no	no	yes	no	35-49 yrs	no	HIVPos	undiagnosed	not on ART	=>1000	3
LF102	Rivne	LF142	LF143	LF144	6	33	female	married or have partner	<min wage	complete school or vocational school	mixed	released >1y ago	yes	no	no	yes	<35 yrs	no	HIVPos	diagnosed	not on ART	=>1000	2
LF105	Rivne	LF145	LF146	LF147	3	34	male	married or have partner	min wage-ave income	complete school or vocational school	mixed	no	yes	yes	yes	no	<35 yrs	no	HIVPos	diagnosed	not on ART	=>1000	3
LF106	Rivne	LF208	LF209	LF210	20	32	male	married or have partner	min wage-ave income	school or less	only opioids	released >1y ago	yes	no	no	yes	<35 yrs	no	HIVPos	diagnosed	not on ART	=>1000	4
LF108	Rivne	LF202	LF203	LF204	1	29	male	single	min wage-ave income	complete school or vocational school	only opioids	no	yes	no	no	yes	<35 yrs	no	HIVPos	missing	missing	=>1000	4
LF11	Rivne	LF73	LF74	LF75	20	35	male	married or have partner	>ave income	complete school or vocational school	only opioids	released >1y ago	yes	no	yes	no	35-49 yrs	no	HIVPos	missing	missing	<1000	4
LF112	Rivne	LF154	LF155	LF156	5	32	male	married or have partner	min wage-ave income	technical school or bachelor	only opioids	no	no	no	no	yes	<35 yrs	no	HIVPos	diagnosed	on ART time NA	<1000	4
LF115	Rivne	LF199	LF200	LF201	3	36	male	single	min wage-ave income	school or less	mixed	no	no	no	yes	yes	35-49 yrs	no	HIVPos	undiagnosed	not on ART	<1000	1
LF12	Rivne	LF67	LF68	LF69	50	33	male	married or have partner	<min wage	complete school or vocational school	only opioids	released <=1y ago	yes	no	yes	yes	<35 yrs	no	HIVPos	undiagnosed	not on ART	<1000	6
LF124	Rivne	LF166	LF167	LF168	25	37	male	single	min wage-ave income	graduate	mixed	released >1y ago	yes	no	no	no	35-49 yrs	yes	HIVPos	diagnosed	on ART time NA	<1000	6
LF127	Rivne	LF289	LF290	LF291	3	39	female	married or have partner	<min wage	school or less	mixed	no	yes	no	no	no	35-49 yrs	no	HIVPos	diagnosed	on ART => 6 m	<1000	5
LF135	Rivne	LF295	LF296	LF297	2	38	male	married or have partner	min wage-ave income	complete school or vocational school	only opioids	no	no	no	yes	no	35-49 yrs	no	HIVPos	undiagnosed	not on ART	<1000	3
LF138	Rivne	LF484	LF485	LF486	12	25	female	married or have partner	<min wage	complete school or vocational school	mixed	released <=1y ago	yes	no	no	yes	<35 yrs	no	HIVPos	undiagnosed	not on ART	=>1000	3
LF150	Rivne	LF178	LF179	LF180	4	40	male	single	min wage-ave income	complete school or vocational school	only opioids	released >1y ago	no	no	no	yes	35-49 yrs	no	HIVPos	diagnosed	on ART time NA	<1000	4
LF157	Rivne	LF229	LF230	LF231	3	36	male	single	min wage-ave income	graduate	mixed	no	no	no	yes	yes	35-49 yrs	yes	HIVPos	diagnosed	not on ART	=>1000	4
LF163	Rivne	LF187	LF188	LF189	1	37	male	single	<min wage	complete school or vocational school	only stim	released >1y ago	yes	no	no	yes	35-49 yrs	no	HIVPos	diagnosed	on ART => 6 m	<1000	4
LF173	Rivne	LF334	LF335	LF336	5	34	male	married or have partner	min wage-ave income	complete school or vocational school	only opioids	no	no	no	no	yes	<35 yrs	no	HIVPos	undiagnosed	not on ART	=>1000	4
LF174	Rivne	LF340	LF341	LF342	4	37	male	single	min wage-ave income	complete school or vocational school	only opioids	no	yes	no	yes	no	35-49 yrs	no	HIVPos	diagnosed	not on ART	=>1000	5
LF183	Rivne	LF301	LF302	LF303	5	30	male	single	min wage-ave income	complete school or vocational school	only opioids	released >1y ago	yes	no	yes	yes	<35 yrs	no	HIVPos	diagnosed	not on ART	=>1000	3
LF185	Rivne	LF268	LF269	LF270	30	29	male	single	min wage-ave income	complete school or vocational school	only opioids	released >1y ago	yes	no	no	no	<35 yrs	yes	HIVPos	diagnosed	on ART => 6 m	=>1000	5
LF186	Rivne	LF259	LF260	LF261	3	37	male	single	min wage-ave income	complete school or vocational school	mixed	no	yes	no	yes	no	35-49 yrs	no	HIVPos	diagnosed	not on ART	<1000	5
LF187	Rivne	LF265	LF266	LF267	5	36	male	single	min wage-ave income	complete school or vocational school	mixed	no	yes	no	no	no	35-49 yrs	no	HIVPos	diagnosed	on ART time NA	<1000	6
LF212	Rivne	LF280	LF281	LF282	5	29	male	married or have partner	min wage-ave income	complete school or vocational school	mixed	no	yes	yes	yes	yes	<35 yrs	no	HIVPos	diagnosed	on ART => 6 m	=>1000	6
LF213	Rivne	LF277	LF278	LF279	3	35	female	married or have partner	min wage-ave income	complete school or vocational school	only opioids	no	yes	no	yes	no	35-49 yrs	no	HIVPos	diagnosed	not on ART	=>1000	4
LF229	Rivne	LF388	LF389	LF390	10	40	male	married or have partner	min wage-ave income	complete school or vocational school	only stim	released >1y ago	yes	no	no	no	35-49 yrs	no	HIVPos	diagnosed	on ART time NA	<1000	4
LF230	Rivne	LF385	LF386	LF387	3	41	male	married or have partner	min wage-ave income	complete school or vocational school	only stim	released >1y ago	no	no	yes	no	35-49 yrs	no	HIVPos	undiagnosed	not on ART	=>1000	3
LF237	Rivne	LF241	LF242	LF243	15	45	male	single	<min wage	complete school or vocational school	only opioids	released >1y ago	yes	no	no	no	35-49 yrs	no	HIVPos	diagnosed	on ART time NA	<1000	4
LF245	Rivne	LF538	LF539	LF540	20	32	female	single	<min wage	complete school or vocational school	only opioids	no	yes	no	yes	yes	<35 yrs	no	HIVPos	diagnosed	not on ART	=>1000	3
LF25	Rivne	LF52	LF53	LF54	4	36	male	married or have partner	min wage-ave income	technical school or bachelor	mixed	released >1y ago	yes	no	no	yes	35-49 yrs	yes	HIVPos	diagnosed	not on ART	=>1000	5
LF250	Rivne	LF412	LF413	LF414	5	36	male	single	min wage-ave income	school or less	mixed	released >1y ago	yes	no	no	no	35-49 yrs	no	HIVPos	undiagnosed	not on ART	<1000	5
LF251	Rivne	LF409	LF410	LF411	3	44	male	married or have partner	min wage-ave income	complete school or vocational school	only stim	released >1y ago	no	no	yes	yes	35-49 yrs	no	HIVPos	diagnosed	not on ART	=>1000	6
LF277	Rivne	LF346	LF347	LF348	10	30	female	married or have partner	min wage-ave income	school or less	mixed	no	yes	no	yes	yes	<35 yrs	no	HIVPos	diagnosed	not on ART	=>1000	5
LF278	Rivne	LF328	LF329	LF330	5	33	male	single	<min wage	complete school or vocational school	only opioids	released >1y ago	yes	no	no	no	<35 yrs	no	HIVPos	diagnosed	on ART <6 m	<1000	4
LF279	Rivne	LF490	LF491	LF492	5	30	female	married or have partner	min wage-ave income	school or less	only opioids	no	yes	no	yes	no	<35 yrs	no	HIVPos	diagnosed	on ART time NA	=>1000	3
LF282	Rivne	LF376	LF377	LF378	20	36	male	single	min wage-ave income	complete school or vocational school	only stim	released >1y ago	yes	no	no	yes	35-49 yrs	no	HIVPos	diagnosed	not on ART	=>1000	5
LF286	Rivne	LF700	LF701	LF702	10	33	male	married or have partner	min wage-ave income	complete school or vocational school	mixed	no	yes	no	no	yes	<35 yrs	no	HIVPos	undiagnosed	not on ART	=>1000	5
LF290	Rivne	LF370	LF371	LF372	5	41	male	married or have partner	>ave income	complete school or vocational school	only opioids	no	yes	no	no	no	35-49 yrs	no	HIVPos	diagnosed	on ART => 6 m	<1000	3
LF347	Rivne	LF478	LF479	LF480	3	35	male	single	<min wage	complete school or vocational school	mixed	no	no	no	yes	yes	35-49 yrs	no	HIVPos	undiagnosed	not on ART	=>1000	4
LF359	Rivne	LF442	LF443	LF444	8	36	male	married or have partner	min wage-ave income	graduate	mixed	no	yes	no	no	yes	35-49 yrs	yes	HIVPos	diagnosed	on ART => 6 m	<1000	4
LF369	Rivne	LF673	LF674	LF675	3	39	male	single	<min wage	complete school or vocational school	only opioids	released >1y ago	no	no	yes	no	35-49 yrs	no	HIVPos	diagnosed	on ART <6 m	=>1000	4
LF4	Rivne	LF7	LF8	LF9	5	38	female	married or have partner	<min wage	complete school or vocational school	only opioids	released >1y ago	yes	no	no	yes	35-49 yrs	yes	HIVPos	diagnosed	on ART time NA	<1000	4
LF40	Rivne	LF61	LF62	LF63	6	35	male	married or have partner	min wage-ave income	complete school or vocational school	mixed	no	yes	no	yes	yes	35-49 yrs	no	HIVPos	undiagnosed	not on ART	=>1000	4
LF421	Rivne	LF514	LF515	LF516	30	35	male	married or have partner	min wage-ave income	complete school or vocational school	only opioids	released >1y ago	yes	no	no	no	35-49 yrs	no	HIVPos	undiagnosed	not on ART	<1000	2
LF422	Rivne	LF511	LF512	LF513	3	47	female	single	<min wage	technical school or bachelor	only opioids	no	yes	no	no	no	35-49 yrs	no	HIVPos	diagnosed	on ART => 6 m	<1000	3
LF442	Rivne	LF781	LF782	LF783	25	40	male	married or have partner	<min wage	school or less	mixed	released >1y ago	yes	no	no	no	35-49 yrs	yes	HIVPos	diagnosed	on ART => 6 m	<1000	5
LF443	Rivne	LF667	LF668	LF669	5	29	female	married or have partner	min wage-ave income	school or less	mixed	no	yes	no	yes	no	<35 yrs	yes	HIVPos	diagnosed	not on ART	<1000	2
LF444	Rivne	LF775	LF776	LF777	10	43	male	married or have partner	<min wage	school or less	only opioids	released >1y ago	yes	no	yes	no	35-49 yrs	yes	HIVPos	diagnosed	on ART => 6 m	=>1000	4
LF506	Rivne	LF601	LF602	LF603	10	29	female	married or have partner	min wage-ave income	school or less	only opioids	no	yes	no	yes	no	<35 yrs	no	HIVPos	diagnosed	on ART => 6 m	<1000	3
LF545	Rivne	LF679	LF680	LF681	30	39	male	married or have partner	min wage-ave income	technical school or bachelor	mixed	released >1y ago	yes	no	no	yes	35-49 yrs	no	HIVPos	diagnosed	on ART time NA	=>1000	3
LF554	Rivne	LF766	LF767	LF768	40	36	female	married or have partner	<min wage	complete school or vocational school	only opioids	no	yes	no	no	yes	35-49 yrs	no	HIVPos	diagnosed	on ART => 6 m	=>1000	6
LF555	Rivne	LF784	LF785	LF786	5	51	female	married or have partner	<min wage	complete school or vocational school	only opioids	no	yes	no	yes	yes	50+ yrs	no	HIVPos	diagnosed	on ART time NA	<1000	4
LF58	Rivne	LF196	LF197	LF198	4	35	male	married or have partner	<min wage	school or less	only opioids	no	yes	no	no	yes	35-49 yrs	no	HIVPos	undiagnosed	not on ART	=>1000	4
LF670	Rivne	LF730	LF731	LF732	5	39	female	married or have partner	<min wage	school or less	only opioids	released >1y ago	yes	no	yes	yes	35-49 yrs	no	HIVPos	undiagnosed	not on ART	=>1000	3
LF673	Rivne	LF724	LF725	LF726	5	30	female	married or have partner	min wage-ave income	complete school or vocational school	only opioids	no	yes	no	yes	yes	<35 yrs	no	HIVPos	diagnosed	on ART => 6 m	<1000	5
LF674	Rivne	LF721	LF722	LF723	15	37	male	married or have partner	min wage-ave income	complete school or vocational school	only opioids	no	yes	no	no	yes	35-49 yrs	no	HIVPos	diagnosed	on ART => 6 m	=>1000	8
LF689	Rivne	LF739	LF740	LF741	10	29	female	married or have partner	<min wage	complete school or vocational school	only opioids	no	yes	no	yes	no	<35 yrs	no	HIVPos	diagnosed	not on ART	=>1000	4
LF71	Rivne	LF106	LF107	LF108	8	37	male	single	min wage-ave income	school or less	mixed	released >1y ago	yes	no	yes	no	35-49 yrs	no	HIVPos	undiagnosed	not on ART	=>1000	4
LF76	Rivne	LF94	LF95	LF96	20	38	male	married or have partner	min wage-ave income	technical school or bachelor	only opioids	released >1y ago	yes	no	yes	yes	35-49 yrs	no	HIVPos	diagnosed	on ART => 6 m	=>1000	6
LF784	Rivne	LF835	LF836	LF837	5	53	male	married or have partner	min wage-ave income	graduate	only opioids	released >1y ago	yes	no	no	no	50+ yrs	no	HIVPos	diagnosed	on ART => 6 m	<1000	2
LF804	Rivne	LF841	LF842	LF843	5	33	male	single	min wage-ave income	school or less	only stim	released >1y ago	no	no	no	no	<35 yrs	no	HIVPos	missing	missing	=>1000	6
LF88	Rivne	LF169	LF170	LF171	2	36	male	married or have partner	min wage-ave income	complete school or vocational school	mixed	released >1y ago	yes	no	yes	no	35-49 yrs	no	HIVPos	diagnosed	on ART => 6 m	<1000	5
LF9	Rivne	LF16	LF17	LF18	95	43	male	married or have partner	>ave income	complete school or vocational school	only opioids	released >1y ago	yes	yes	yes	no	35-49 yrs	yes	HIVPos	diagnosed	on ART => 6 m	<1000	5
LF90	Rivne	LF127	LF128	LF129	7	34	female	married or have partner	<min wage	school or less	mixed	no	yes	yes	no	no	<35 yrs	yes	HIVPos	diagnosed	on ART => 6 m	<1000	6
LG100	Donetsk	LG256	LG257	LG258	3	42	male	single	min wage-ave income	complete school or vocational school	only opioids	no	yes	no	no	yes	35-49 yrs	yes	HIVPos	diagnosed	not on ART	=>1000	4
LG104	Donetsk	LG283	LG284	LG285	3	35	male	married or have partner	min wage-ave income	complete school or vocational school	mixed	released >1y ago	no	no	yes	no	35-49 yrs	no	HIVPos	diagnosed	not on ART	=>1000	7
LG11	Donetsk	LG22	LG23	LG24	5	46	male	married or have partner	<min wage	school or less	mixed	no	yes	no	yes	yes	35-49 yrs	no	HIVPos	missing	missing	=>1000	5
LG112	Donetsk	LG280	LG281	LG282	7	48	male	married or have partner	>ave income	complete school or vocational school	only opioids	released >1y ago	no	no	yes	yes	35-49 yrs	no	HIVPos	diagnosed	not on ART	=>1000	5
LG114	Donetsk	LG286	LG287	LG288	4	40	male	married or have partner	min wage-ave income	complete school or vocational school	only opioids	released >1y ago	yes	no	no	no	35-49 yrs	yes	HIVPos	diagnosed	on ART => 6 m	<1000	5
LG116	Donetsk	LG232	LG233	LG234	20	26	male	married or have partner	min wage-ave income	complete school or vocational school	mixed	no	yes	yes	no	yes	<35 yrs	yes	HIVPos	diagnosed	on ART => 6 m	<1000	8
LG125	Donetsk				10	31	male	married or have partner	<min wage	school or less	mixed	no	no	no	yes	no	<35 yrs	no	HIVPos	diagnosed	on ART time NA	=>1000	8
LG133	Donetsk	LG274	LG275	LG276	3	50	female	single	min wage-ave income	complete school or vocational school	mixed	released >1y ago	no	no	no	no	50+ yrs	yes	HIVPos	diagnosed	on ART => 6 m	<1000	3
LG134	Donetsk	LG262	LG263	LG264	4	53	male	married or have partner	<min wage	complete school or vocational school	only opioids	released >1y ago	yes	no	no	yes	50+ yrs	no	HIVPos	diagnosed	on ART => 6 m	<1000	6
LG136	Donetsk	LG316	LG317	LG318	2	42	male	married or have partner	<min wage	school or less	only opioids	no	yes	no	no	yes	35-49 yrs	no	HIVPos	diagnosed	on ART => 6 m	=>1000	4
LG139	Donetsk	LG220	LG221	LG222	6	38	female	married or have partner	min wage-ave income	school or less	only opioids	no	no	no	yes	yes	35-49 yrs	no	HIVPos	diagnosed	not on ART	=>1000	7
LG141	Donetsk	LG226	LG227	LG228	3	39	female	single	<min wage	technical school or bachelor	only opioids	no	yes	no	no	yes	35-49 yrs	no	HIVPos	diagnosed	on ART => 6 m	=>1000	6
LG149	Donetsk	LG217	LG218	LG219	3	40	male	single	<min wage	school or less	only stim	released >1y ago	yes	no	no	no	35-49 yrs	no	HIVPos	diagnosed	on ART => 6 m	=>1000	5
LG15	Donetsk	LG40	LG41	LG42	4	51	male	married or have partner	<min wage	school or less	only opioids	no	yes	no	no	yes	50+ yrs	no	HIVPos	diagnosed	on ART => 6 m	<1000	5
LG150	Donetsk	LG211	LG212	LG213	4	41	male	married or have partner	<min wage	school or less	only stim	released >1y ago	no	no	yes	no	35-49 yrs	no	HIVPos	undiagnosed	not on ART	<1000	4
LG157	Donetsk				4	37	male	married or have partner	min wage-ave income	complete school or vocational school	only stim	no	no	no	yes	yes	35-49 yrs	no	HIVPos	undiagnosed	not on ART	<1000	8
LG158	Donetsk				5	28	female	married or have partner	<min wage	complete school or vocational school	only stim	released >1y ago	yes	no	no	no	<35 yrs	no	HIVPos	diagnosed	on ART => 6 m	<1000	6
LG159	Donetsk				5	29	male	single	min wage-ave income	complete school or vocational school	only opioids	no	no	no	no	yes	<35 yrs	no	HIVPos	diagnosed	on ART => 6 m	<1000	4
LG172	Donetsk	LG253	LG254	LG255	4	36	male	married or have partner	min wage-ave income	complete school or vocational school	only opioids	no	yes	no	yes	yes	35-49 yrs	no	HIVPos	diagnosed	not on ART	=>1000	7
LG174	Donetsk				4	38	female	single	min wage-ave income	complete school or vocational school	only opioids	no	yes	no	no	yes	35-49 yrs	yes	HIVPos	diagnosed	on ART => 6 m	<1000	3
LG176	Donetsk				6	31	female	married or have partner	<min wage	school or less	mixed	no	no	no	yes	yes	<35 yrs	no	HIVPos	undiagnosed	not on ART	=>1000	6
LG178	Donetsk	LG301	LG302	LG303	5	32	female	married or have partner	min wage-ave income	school or less	mixed	released >1y ago	no	no	yes	yes	<35 yrs	no	HIVPos	diagnosed	not on ART	=>1000	7
LG18	Donetsk	LG49	LG50	LG51	15	39	female	single	min wage-ave income	school or less	only opioids	released >1y ago	no	no	no	yes	35-49 yrs	yes	HIVPos	diagnosed	on ART time NA	<1000	5
LG186	Donetsk				2	29	female	married or have partner	<min wage	complete school or vocational school	only opioids	released >1y ago	no	no	yes	no	<35 yrs	no	HIVPos	diagnosed	not on ART	=>1000	5
LG193	Donetsk				5	43	female	single	<min wage	school or less	only stim	released >1y ago	yes	no	no	yes	35-49 yrs	no	HIVPos	diagnosed	on ART => 6 m	<1000	5
LG197	Donetsk	LG346	LG347	LG348	3	26	female	married or have partner	<min wage	school or less	only opioids	no	no	no	no	no	<35 yrs	no	HIVPos	diagnosed	not on ART	=>1000	4
LG199	Donetsk				1	45	male	married or have partner	>ave income	complete school or vocational school	only opioids	no	yes	no	no	yes	35-49 yrs	no	HIVPos	diagnosed	on ART => 6 m	<1000	4
LG201	Donetsk				10	45	female	married or have partner	min wage-ave income	technical school or bachelor	only stim	no	yes	no	no	no	35-49 yrs	no	HIVPos	diagnosed	not on ART	=>1000	5
LG208	Donetsk	LG367	LG368	LG369	3	32	female	married or have partner	min wage-ave income	school or less	only opioids	no	no	no	yes	yes	<35 yrs	no	HIVPos	diagnosed	on ART time NA	=>1000	6
LG21	Donetsk	LG55	LG56	LG57	4	29	male	single	<min wage	school or less	mixed	no	no	no	no	yes	<35 yrs	no	HIVPos	diagnosed	not on ART	=>1000	9
LG210	Donetsk	LG340	LG341	LG342	3	58	male	single	<min wage	school or less	only opioids	released >1y ago	no	no	no	yes	50+ yrs	no	HIVPos	missing	missing	=>1000	6
LG226	Donetsk				4	34	male	married or have partner	>ave income	technical school or bachelor	only opioids	released >1y ago	no	no	yes	yes	<35 yrs	no	HIVPos	diagnosed	not on ART	=>1000	6
LG227	Donetsk				8	44	male	single	min wage-ave income	complete school or vocational school	only opioids	no	no	no	no	yes	35-49 yrs	no	HIVPos	undiagnosed	not on ART	=>1000	5
LG228	Donetsk				8	26	female	single	<min wage	complete school or vocational school	only opioids	released >1y ago	no	no	no	yes	<35 yrs	no	HIVPos	undiagnosed	not on ART	<1000	5
LG230	Donetsk				3	29	female	married or have partner	min wage-ave income	complete school or vocational school	only opioids	no	no	no	yes	yes	<35 yrs	no	HIVPos	undiagnosed	not on ART	<1000	3
LG232	Donetsk	LG373	LG374	LG375	5	28	female	married or have partner	min wage-ave income	graduate	only opioids	no	yes	no	yes	yes	<35 yrs	no	HIVPos	diagnosed	on ART <6 m	<1000	9
LG238	Donetsk				3	30	male	single	min wage-ave income	complete school or vocational school	only opioids	no	yes	no	no	yes	<35 yrs	no	HIVPos	diagnosed	not on ART	=>1000	3
LG254	Donetsk				4	43	male	married or have partner	<min wage	complete school or vocational school	only opioids	released >1y ago	no	no	yes	yes	35-49 yrs	no	HIVPos	diagnosed	on ART => 6 m	<1000	3
LG255	Donetsk				2	41	female	married or have partner	min wage-ave income	complete school or vocational school	only opioids	no	no	no	yes	yes	35-49 yrs	no	HIVPos	diagnosed	not on ART	=>1000	3
LG262	Donetsk	LG643	LG644	LG645	3	42	male	married or have partner	min wage-ave income	technical school or bachelor	only opioids	released >1y ago	no	no	no	no	35-49 yrs	no	HIVPos	diagnosed	on ART => 6 m	<1000	4
LG263	Donetsk				5	57	male	single	min wage-ave income	complete school or vocational school	only opioids	released >1y ago	no	no	no	no	50+ yrs	no	HIVPos	diagnosed	not on ART	<1000	7
LG270	Donetsk				2	37	female	married or have partner	<min wage	complete school or vocational school	only stim	no	no	no	yes	yes	35-49 yrs	no	HIVPos	diagnosed	not on ART	=>1000	3
LG286	Donetsk				1	33	female	married or have partner	<min wage	technical school or bachelor	mixed	no	no	no	yes	yes	<35 yrs	no	HIVPos	diagnosed	not on ART	=>1000	4
LG293	Donetsk	LG397	LG398	LG399	5	36	male	married or have partner	min wage-ave income	complete school or vocational school	only opioids	released >1y ago	no	no	no	no	35-49 yrs	no	HIVPos	diagnosed	on ART => 6 m	=>1000	7
LG295	Donetsk				5	32	female	single	<min wage	complete school or vocational school	mixed	released >1y ago	no	no	no	yes	<35 yrs	no	HIVPos	diagnosed	on ART time NA	<1000	5
LG3	Donetsk	LG10	LG11	LG12	10	32	male	married or have partner	min wage-ave income	complete school or vocational school	only opioids	released >1y ago	yes	no	no	no	<35 yrs	no	HIVPos	diagnosed	not on ART	=>1000	4
LG310	Donetsk				5	53	female	married or have partner	min wage-ave income	graduate	only opioids	no	yes	no	yes	yes	50+ yrs	yes	HIVPos	diagnosed	on ART => 6 m	<1000	5
LG317	Donetsk	LG667	LG668	LG669	2	46	male	married or have partner	<min wage	complete school or vocational school	only opioids	released >1y ago	no	no	no	no	35-49 yrs	no	HIVPos	diagnosed	not on ART	=>1000	4
LG318	Donetsk				3	43	male	single	<min wage	complete school or vocational school	only opioids	released >1y ago	no	no	no	yes	35-49 yrs	no	HIVPos	diagnosed	on ART => 6 m	<1000	4
LG32	Donetsk	LG100	LG101	LG102	5	40	female	married or have partner	min wage-ave income	graduate	mixed	no	no	no	yes	no	35-49 yrs	yes	HIVPos	diagnosed	on ART => 6 m	<1000	3
LG325	Donetsk				1	41	male	single	<min wage	complete school or vocational school	only opioids	released >1y ago	yes	no	no	no	35-49 yrs	no	HIVPos	diagnosed	on ART => 6 m	=>1000	7
LG329	Donetsk	LG400	LG401	LG402	6	45	male	single	<min wage	complete school or vocational school	only opioids	released >1y ago	no	no	no	no	35-49 yrs	no	HIVPos	diagnosed	on ART => 6 m	<1000	7
LG33	Donetsk	LG97	LG98	LG99	5	41	male	married or have partner	<min wage	complete school or vocational school	only opioids	no	no	no	no	yes	35-49 yrs	yes	HIVPos	undiagnosed	not on ART	<1000	4
LG332	Donetsk				6	34	male	single	<min wage	complete school or vocational school	only opioids	no	no	no	no	no	<35 yrs	no	HIVPos	undiagnosed	not on ART	=>1000	6
LG341	Donetsk				5	42	male	single	<min wage	complete school or vocational school	only opioids	released >1y ago	yes	no	no	yes	35-49 yrs	yes	HIVPos	diagnosed	on ART => 6 m	<1000	5
LG342	Donetsk				5	33	male	single	<min wage	complete school or vocational school	only opioids	no	no	no	no	yes	<35 yrs	no	HIVPos	diagnosed	on ART => 6 m	<1000	7
LG343	Donetsk				3	33	male	single	min wage-ave income	complete school or vocational school	only opioids	released >1y ago	no	no	no	yes	<35 yrs	no	HIVPos	undiagnosed	not on ART	=>1000	2
LG355	Donetsk				15	33	female	single	min wage-ave income	complete school or vocational school	only opioids	no	no	no	no	no	<35 yrs	no	HIVPos	diagnosed	not on ART	=>1000	3
LG356	Donetsk				3	42	male	single	min wage-ave income	school or less	only opioids	released >1y ago	yes	no	no	no	35-49 yrs	no	HIVPos	diagnosed	on ART => 6 m	<1000	8
LG370	Donetsk				4	39	male	single	<min wage	complete school or vocational school	only opioids	released >1y ago	no	no	no	no	35-49 yrs	no	HIVPos	diagnosed	not on ART	=>1000	3
LG371	Donetsk				7	30	male	married or have partner	<min wage	complete school or vocational school	only opioids	no	yes	no	no	yes	<35 yrs	yes	HIVPos	diagnosed	on ART => 6 m	=>1000	4
LG379	Donetsk				5	49	male	single	<min wage	complete school or vocational school	only opioids	no	no	no	no	no	35-49 yrs	no	HIVPos	diagnosed	on ART => 6 m	<1000	8
LG386	Donetsk				8	37	male	married or have partner	min wage-ave income	complete school or vocational school	only opioids	released >1y ago	no	no	yes	yes	35-49 yrs	no	HIVPos	undiagnosed	not on ART	=>1000	6
LG400	Donetsk	LG491			3	31	female	married or have partner	<min wage	complete school or vocational school	only stim	no	no	no	yes	no	<35 yrs	no	HIVPos	diagnosed	not on ART	=>1000	4
LG402	Donetsk	LG498			50	35	male	married or have partner	min wage-ave income	complete school or vocational school	only opioids	released >1y ago	no	no	yes	yes	35-49 yrs	no	HIVPos	diagnosed	not on ART	=>1000	7
LG41	Donetsk	LG151	LG152	LG153	5	52	male	single	<min wage	complete school or vocational school	only opioids	no	no	no	no	yes	50+ yrs	no	HIVPos	undiagnosed	not on ART	<1000	5
LG418	Donetsk				2	37	male	married or have partner	min wage-ave income	complete school or vocational school	only stim	released >1y ago	no	no	no	no	35-49 yrs	no	HIVPos	undiagnosed	not on ART	=>1000	5
LG421	Donetsk	LG436	LG437	LG438	5	37	male	married or have partner	<min wage	complete school or vocational school	only opioids	no	no	no	no	no	35-49 yrs	no	HIVPos	diagnosed	not on ART	=>1000	5
LG423	Donetsk	LG427	LG428	LG429	10	37	male	single	<min wage	school or less	only opioids	released >1y ago	yes	no	no	no	35-49 yrs	no	HIVPos	diagnosed	on ART => 6 m	<1000	6
LG425	Donetsk	LG451	LG452	LG453	5	33	female	single	<min wage	complete school or vocational school	only opioids	no	yes	no	no	yes	<35 yrs	no	HIVPos	undiagnosed	not on ART	<1000	7
LG436	Donetsk				10	37	male	single	<min wage	school or less	only opioids	no	no	no	no	no	35-49 yrs	no	HIVPos	diagnosed	not on ART	=>1000	7
LG44	Donetsk	LG103	LG104	LG105	5	37	female	married or have partner	min wage-ave income	technical school or bachelor	only opioids	released >1y ago	yes	no	yes	no	35-49 yrs	no	HIVPos	undiagnosed	not on ART	=>1000	10
LG446	Donetsk				5	50	male	married or have partner	min wage-ave income	complete school or vocational school	only stim	released >1y ago	no	no	yes	yes	50+ yrs	no	HIVPos	undiagnosed	not on ART	=>1000	5
LG447	Donetsk				8	31	male	married or have partner	min wage-ave income	complete school or vocational school	only opioids	no	no	no	no	no	<35 yrs	no	HIVPos	missing	missing	=>1000	3
LG45	Donetsk	LG145	LG146	LG147	15	41	male	married or have partner	min wage-ave income	complete school or vocational school	only opioids	no	yes	no	no	no	35-49 yrs	no	HIVPos	diagnosed	on ART => 6 m	<1000	5
LG465	Donetsk				6	31	female	married or have partner	min wage-ave income	school or less	mixed	no	no	no	yes	yes	<35 yrs	no	HIVPos	undiagnosed	not on ART	=>1000	7
LG469	Donetsk	LG492	LG493		6	39	female	married or have partner	<min wage	complete school or vocational school	only opioids	no	no	no	no	yes	35-49 yrs	no	HIVPos	diagnosed	not on ART	=>1000	5
LG474	Donetsk	LG521	LG522		4	38	female	married or have partner	<min wage	complete school or vocational school	only stim	no	yes	no	yes	yes	35-49 yrs	no	HIVPos	undiagnosed	not on ART	=>1000	6
LG478	Donetsk	LG512	LG513	LG514	3	35	female	married or have partner	<min wage	complete school or vocational school	only stim	no	no	no	yes	yes	35-49 yrs	no	HIVPos	diagnosed	on ART <6 m	=>1000	5
LG487	Donetsk				3	35	male	married or have partner	min wage-ave income	complete school or vocational school	only opioids	no	no	no	no	no	35-49 yrs	no	HIVPos	undiagnosed	not on ART	<1000	4
LG49	Donetsk	LG259	LG260	LG261	2	48	male	married or have partner	min wage-ave income	complete school or vocational school	only opioids	released >1y ago	yes	no	no	yes	35-49 yrs	yes	HIVPos	diagnosed	on ART time NA	<1000	10
LG491	Donetsk	LG532	LG533	LG534	4	36	male	married or have partner	min wage-ave income	complete school or vocational school	only stim	released >1y ago	no	no	yes	no	35-49 yrs	no	HIVPos	undiagnosed	not on ART	=>1000	6
LG498	Donetsk	LG572	LG573		10	33	female	married or have partner	<min wage	graduate	only opioids	no	no	no	yes	yes	<35 yrs	no	HIVPos	diagnosed	not on ART	=>1000	5
LG50	Donetsk	LG106	LG107	LG108	4	43	male	married or have partner	min wage-ave income	graduate	only opioids	no	no	no	yes	no	35-49 yrs	yes	HIVPos	diagnosed	on ART => 6 m	<1000	4
LG506	Donetsk				2	43	female	married or have partner	min wage-ave income	complete school or vocational school	only stim	no	no	no	yes	yes	35-49 yrs	no	HIVPos	undiagnosed	not on ART	=>1000	3
LG51	Donetsk	LG109	LG110	LG111	5	34	male	single	<min wage	school or less	only opioids	no	yes	no	no	no	<35 yrs	yes	HIVPos	diagnosed	not on ART	=>1000	5
LG514	Donetsk	LG535	LG536	LG537	10	44	male	married or have partner	<min wage	complete school or vocational school	only opioids	released <=1y ago	yes	no	no	yes	35-49 yrs	no	HIVPos	diagnosed	on ART time NA	<1000	11
LG515	Donetsk	LG541	LG542	LG543	15	41	male	single	min wage-ave income	complete school or vocational school	only opioids	no	yes	no	no	no	35-49 yrs	no	HIVPos	diagnosed	not on ART	<1000	4
LG531	Donetsk				5	42	female	married or have partner	min wage-ave income	complete school or vocational school	only opioids	released >1y ago	yes	no	yes	no	35-49 yrs	no	HIVPos	diagnosed	on ART => 6 m	=>1000	3
LG536	Donetsk	LG707	LG708		3	45	male	married or have partner	min wage-ave income	technical school or bachelor	only opioids	no	yes	no	yes	no	35-49 yrs	yes	HIVPos	diagnosed	on ART time NA	<1000	7
LG537	Donetsk	LG634	LG635	LG636	5	42	female	married or have partner	min wage-ave income	complete school or vocational school	only opioids	no	no	no	yes	yes	35-49 yrs	no	HIVPos	undiagnosed	not on ART	<1000	4
LG538	Donetsk	LG566	LG567	LG568	3	45	male	married or have partner	min wage-ave income	complete school or vocational school	only opioids	released >1y ago	no	no	yes	yes	35-49 yrs	no	HIVPos	diagnosed	on ART <6 m	<1000	2
LG539	Donetsk	LG598	LG599	LG600	4	39	male	married or have partner	<min wage	complete school or vocational school	only opioids	released >1y ago	yes	no	yes	no	35-49 yrs	no	HIVPos	diagnosed	not on ART	=>1000	4
LG543	Donetsk	LG583	LG584		4	43	male	single	<min wage	complete school or vocational school	only opioids	released >1y ago	no	no	no	no	35-49 yrs	no	HIVPos	diagnosed	not on ART	=>1000	5
LG55	Donetsk	LG136	LG137	LG138	10	41	male	single	min wage-ave income	complete school or vocational school	only opioids	no	no	no	no	yes	35-49 yrs	no	HIVPos	undiagnosed	not on ART	=>1000	5
LG550	Donetsk	LG682	LG683		2	47	female	single	<min wage	complete school or vocational school	mixed	released >1y ago	yes	no	no	yes	35-49 yrs	no	HIVPos	diagnosed	on ART <6 m	<1000	5
LG564	Donetsk				3	53	male	single	min wage-ave income	complete school or vocational school	only opioids	no	no	no	no	yes	50+ yrs	no	HIVPos	undiagnosed	not on ART	=>1000	3
LG572	Donetsk	LG615	LG616		3	34	female	married or have partner	<min wage	complete school or vocational school	mixed	no	yes	no	yes	no	<35 yrs	no	HIVPos	diagnosed	on ART <6 m	<1000	3
LG578	Donetsk				10	31	male	married or have partner	min wage-ave income	complete school or vocational school	only opioids	released >1y ago	no	no	no	no	<35 yrs	no	HIVPos	diagnosed	not on ART	=>1000	4
LG59	Donetsk				2	37	female	married or have partner	min wage-ave income	complete school or vocational school	only stim	no	no	no	yes	yes	35-49 yrs	no	HIVPos	diagnosed	on ART => 6 m	<1000	5
LG593	Donetsk				5	31	male	single	<min wage	complete school or vocational school	only stim	released <=1y ago	no	no	no	yes	<35 yrs	no	HIVPos	undiagnosed	not on ART	<1000	5
LG596	Donetsk	LG658	LG659	LG660	3	35	male	single	min wage-ave income	technical school or bachelor	only opioids	no	no	no	no	yes	35-49 yrs	yes	HIVPos	diagnosed	on ART => 6 m	<1000	4
LG60	Donetsk				4	41	male	single	min wage-ave income	complete school or vocational school	only opioids	released >1y ago	no	no	no	yes	35-49 yrs	no	HIVPos	diagnosed	not on ART	=>1000	5
LG610	Donetsk				5	38	male	single	<min wage	complete school or vocational school	only opioids	released >1y ago	no	no	no	no	35-49 yrs	no	HIVPos	undiagnosed	not on ART	<1000	4
LG615	Donetsk	LG673	LG674	LG675	3	37	female	single	<min wage	complete school or vocational school	only opioids	no	no	no	no	yes	35-49 yrs	no	HIVPos	diagnosed	on ART => 6 m	<1000	5
LG62	Donetsk	LG205	LG206	LG207	1	42	male	married or have partner	min wage-ave income	complete school or vocational school	only opioids	released >1y ago	no	no	yes	no	35-49 yrs	no	HIVPos	missing	missing	=>1000	2
LG656	Donetsk	LG684	LG685		6	42	male	married or have partner	min wage-ave income	complete school or vocational school	only opioids	released <=1y ago	no	no	yes	yes	35-49 yrs	yes	HIVPos	missing	missing	=>1000	7
LG662	Donetsk				3	32	female	married or have partner	min wage-ave income	complete school or vocational school	only stim	no	no	no	no	no	<35 yrs	no	HIVPos	undiagnosed	not on ART	=>1000	2
LG664	Donetsk				10	25	male	married or have partner	min wage-ave income	complete school or vocational school	only opioids	no	no	no	no	yes	<35 yrs	no	HIVPos	diagnosed	not on ART	<1000	7
LG67	Donetsk	LG112	LG113	LG114	5	37	male	married or have partner	min wage-ave income	complete school or vocational school	only opioids	released >1y ago	no	no	yes	no	35-49 yrs	no	HIVPos	diagnosed	on ART => 6 m	<1000	4
LG674	Donetsk				5	43	male	married or have partner	min wage-ave income	school or less	mixed	no	no	no	yes	no	35-49 yrs	no	HIVPos	undiagnosed	not on ART	=>1000	3
LG675	Donetsk				6	48	male	single	min wage-ave income	complete school or vocational school	only opioids	no	no	no	no	yes	35-49 yrs	no	HIVPos	undiagnosed	not on ART	=>1000	4
LG682	Donetsk	LG712	LG713		2	33	female	married or have partner	min wage-ave income	complete school or vocational school	only opioids	no	no	no	no	no	<35 yrs	no	HIVPos	diagnosed	not on ART	=>1000	7
LG692	Donetsk				30	36	male	married or have partner	>ave income	complete school or vocational school	only opioids	released >1y ago	no	no	yes	no	35-49 yrs	no	HIVPos	undiagnosed	not on ART	=>1000	5
LG693	Donetsk	LG732	LG733		7	31	female	married or have partner	<min wage	technical school or bachelor	only opioids	no	no	no	yes	yes	<35 yrs	no	HIVPos	undiagnosed	not on ART	=>1000	10
LG7	Donetsk	LG19	LG20	LG21	2	34	male	single	min wage-ave income	school or less	only opioids	released >1y ago	yes	no	no	no	<35 yrs	no	HIVPos	diagnosed	on ART => 6 m	=>1000	4
LG70	Donetsk	LG139	LG140	LG141	10	38	male	single	<min wage	complete school or vocational school	only opioids	released >1y ago	yes	no	no	yes	35-49 yrs	no	HIVPos	diagnosed	not on ART	=>1000	9
LG706	Donetsk				3	34	male	married or have partner	<min wage	technical school or bachelor	only opioids	no	no	no	yes	yes	<35 yrs	no	HIVPos	undiagnosed	not on ART	=>1000	2
LG71	Donetsk	LG115	LG116	LG117	5	39	male	single	min wage-ave income	complete school or vocational school	only opioids	no	yes	no	no	no	35-49 yrs	no	HIVPos	diagnosed	on ART => 6 m	<1000	6
LG714	Donetsk				10	34	female	married or have partner	min wage-ave income	complete school or vocational school	only opioids	no	no	no	no	no	<35 yrs	no	HIVPos	undiagnosed	not on ART	=>1000	6
LG722	Donetsk				4	33	female	married or have partner	<min wage	school or less	only opioids	no	no	no	yes	yes	<35 yrs	yes	HIVPos	diagnosed	on ART => 6 m	<1000	4
LG73	Donetsk	LG148	LG149	LG150	5	41	male	single	min wage-ave income	complete school or vocational school	only stim	released >1y ago	no	no	no	no	35-49 yrs	no	HIVPos	diagnosed	on ART => 6 m	<1000	9
LG74	Donetsk	LG178	LG179	LG180	4	37	female	single	<min wage	complete school or vocational school	only opioids	no	no	no	no	no	35-49 yrs	no	HIVPos	diagnosed	on ART => 6 m	=>1000	5
LG77	Donetsk	LG469	LG470	LG471	6	37	male	married or have partner	min wage-ave income	school or less	only opioids	released >1y ago	no	no	yes	no	35-49 yrs	no	HIVPos	undiagnosed	not on ART	=>1000	5
LG79	Donetsk	LG202	LG203	LG204	5	33	male	single	min wage-ave income	complete school or vocational school	only opioids	released >1y ago	yes	no	no	yes	<35 yrs	no	HIVPos	undiagnosed	not on ART	=>1000	9
LG81	Donetsk	LG199	LG200	LG201	4	42	male	single	min wage-ave income	complete school or vocational school	only opioids	released >1y ago	yes	no	no	no	35-49 yrs	no	HIVPos	undiagnosed	not on ART	=>1000	7
LG87	Donetsk	LG160	LG161	LG162	3	50	male	single	<min wage	complete school or vocational school	only opioids	released >1y ago	no	no	no	yes	50+ yrs	no	HIVPos	undiagnosed	not on ART	<1000	2
LG91	Donetsk	LG292	LG293	LG294	8	43	male	married or have partner	min wage-ave income	complete school or vocational school	only stim	released >1y ago	no	no	yes	yes	35-49 yrs	no	HIVPos	diagnosed	on ART => 6 m	<1000	6
LG92	Donetsk	LG298	LG299	LG300	3	34	female	married or have partner	<min wage	graduate	only opioids	no	no	no	yes	yes	<35 yrs	no	HIVPos	undiagnosed	not on ART	=>1000	4
LG93	Donetsk	LG295	LG296	LG297	5	37	male	single	<min wage	school or less	only opioids	no	no	no	no	no	35-49 yrs	no	HIVPos	diagnosed	on ART time NA	<1000	5
LG97	Donetsk				3	48	female	single	min wage-ave income	complete school or vocational school	only stim	released >1y ago	no	no	no	yes	35-49 yrs	no	HIVPos	undiagnosed	not on ART	=>1000	3
LG99	Donetsk				1	37	male	married or have partner	<min wage	complete school or vocational school	mixed	no	no	no	no	yes	35-49 yrs	no	HIVPos	diagnosed	not on ART	=>1000	5
LGG124	Chernivtsi	LGG338	LGG339	LGG340	7	38	male	single	min wage-ave income	complete school or vocational school	mixed	released >1y ago	no	no	no	yes	35-49 yrs	no	HIVPos	diagnosed	not on ART	=>1000	5
LGG130	Chernivtsi	LGG260	LGG261	LGG262	8	36	male	married or have partner	<min wage	complete school or vocational school	mixed	released >1y ago	no	yes	yes	no	35-49 yrs	no	HIVPos	diagnosed	on ART => 6 m	<1000	9
LGG133	Chernivtsi	LGG320	LGG321	LGG322	5	41	female	married or have partner	min wage-ave income	graduate	mixed	no	yes	no	no	no	35-49 yrs	yes	HIVPos	diagnosed	on ART => 6 m	<1000	4
LGG14	Chernivtsi	LGG52	LGG53	LGG54	2	35	male	single	min wage-ave income	technical school or bachelor	only opioids	no	yes	no	no	no	35-49 yrs	no	HIVPos	undiagnosed	not on ART	=>1000	4
LGG160	Chernivtsi	LGG251	LGG252	LGG253	10	39	male	single	min wage-ave income	complete school or vocational school	only opioids	released >1y ago	yes	no	no	no	35-49 yrs	no	HIVPos	diagnosed	not on ART	=>1000	8
LGG162	Chernivtsi	LGG196	LGG197	LGG198	40	37	male	single	min wage-ave income	complete school or vocational school	mixed	released <=1y ago	yes	yes	yes	yes	35-49 yrs	no	HIVPos	diagnosed	on ART => 6 m	<1000	8
LGG169	Chernivtsi				3	37	male	married or have partner	min wage-ave income	complete school or vocational school	mixed	no	yes	no	no	no	35-49 yrs	no	HIVPos	undiagnosed	not on ART	=>1000	9
LGG172	Chernivtsi	LGG229	LGG230	LGG231	15	40	female	married or have partner	min wage-ave income	graduate	mixed	no	yes	no	yes	no	35-49 yrs	no	HIVPos	diagnosed	on ART => 6 m	<1000	9
LGG197	Chernivtsi				50	36	male	single	min wage-ave income	graduate	mixed	released <=1y ago	yes	yes	yes	yes	35-49 yrs	no	HIVPos	diagnosed	on ART => 6 m	<1000	9
LGG202	Chernivtsi	LGG257	LGG258	LGG259	10	58	female	single	<min wage	graduate	only opioids	released >1y ago	yes	no	no	no	50+ yrs	yes	HIVPos	undiagnosed	not on ART	<1000	8
LGG217	Chernivtsi	LGG461	LGG462	LGG463	20	41	male	single	min wage-ave income	school or less	only opioids	released >1y ago	yes	yes	yes	no	35-49 yrs	no	HIVPos	diagnosed	on ART => 6 m	=>1000	8
LGG218	Chernivtsi				4	40	male	single	min wage-ave income	complete school or vocational school	mixed	released >1y ago	yes	yes	no	no	35-49 yrs	no	HIVPos	diagnosed	on ART => 6 m	<1000	5
LGG227	Chernivtsi	LGG476	LGG477	LGG478	5	32	male	single	<min wage	complete school or vocational school	only opioids	released <=1y ago	no	no	no	no	<35 yrs	no	HIVPos	diagnosed	not on ART	=>1000	7
LGG229	Chernivtsi	LGG401	LGG402	LGG403	5	40	male	single	<min wage	complete school or vocational school	only opioids	released >1y ago	yes	no	no	no	35-49 yrs	yes	HIVPos	diagnosed	on ART => 6 m	<1000	3
LGG23	Chernivtsi	LGG109	LGG110	LGG111	10	49	male	single	<min wage	complete school or vocational school	only opioids	released >1y ago	yes	yes	no	no	35-49 yrs	no	HIVPos	diagnosed	on ART => 6 m	=>1000	4
LGG257	Chernivtsi	LGG425	LGG426	LGG427	6	42	female	married or have partner	<min wage	complete school or vocational school	only opioids	released >1y ago	yes	no	no	no	35-49 yrs	yes	HIVPos	diagnosed	on ART <6 m	=>1000	7
LGG26	Chernivtsi	LGG130	LGG131	LGG132	7	45	female	single	<min wage	complete school or vocational school	only stim	no	no	no	no	no	35-49 yrs	no	HIVPos	missing	missing	<1000	7
LGG268	Chernivtsi				5	41	male	single	min wage-ave income	technical school or bachelor	mixed	released >1y ago	yes	no	no	no	35-49 yrs	no	HIVPos	diagnosed	on ART => 6 m	<1000	3
LGG271	Chernivtsi				40	40	male	married or have partner	min wage-ave income	complete school or vocational school	only opioids	released >1y ago	yes	no	yes	no	35-49 yrs	yes	HIVPos	diagnosed	on ART => 6 m	<1000	5
LGG286	Chernivtsi	LGG470	LGG471	LGG472	2	39	male	single	min wage-ave income	complete school or vocational school	only opioids	released >1y ago	yes	no	yes	no	35-49 yrs	no	HIVPos	diagnosed	on ART => 6 m	=>1000	4
LGG296	Chernivtsi				10	38	male	single	>ave income	complete school or vocational school	only opioids	no	yes	yes	no	no	35-49 yrs	no	HIVPos	diagnosed	on ART => 6 m	<1000	5
LGG301	Chernivtsi	LGG509	LGG510	LGG511	20	35	male	single	>ave income	complete school or vocational school	only opioids	no	no	no	no	no	35-49 yrs	no	HIVPos	undiagnosed	not on ART	=>1000	4
LGG315	Chernivtsi				25	48	male	single	<min wage	graduate	only opioids	released >1y ago	yes	yes	no	no	35-49 yrs	yes	HIVPos	diagnosed	on ART => 6 m	=>1000	6
LGG316	Chernivtsi	LGG368	LGG369	LGG370	8	40	male	single	min wage-ave income	school or less	mixed	no	yes	yes	no	no	35-49 yrs	no	HIVPos	diagnosed	on ART time NA	<1000	9
LGG320	Chernivtsi				5	41	male	married or have partner	<min wage	complete school or vocational school	mixed	released >1y ago	yes	no	yes	no	35-49 yrs	no	HIVPos	diagnosed	on ART => 6 m	<1000	2
LGG35	Chernivtsi	LGG172	LGG173	LGG174	15	39	female	married or have partner	min wage-ave income	complete school or vocational school	only opioids	no	yes	yes	no	no	35-49 yrs	no	HIVPos	diagnosed	on ART => 6 m	=>1000	6
LGG353	Chernivtsi	LGG365	LGG366	LGG367	4	39	male	single	min wage-ave income	complete school or vocational school	only opioids	released >1y ago	yes	no	no	no	35-49 yrs	yes	HIVPos	undiagnosed	not on ART	<1000	9
LGG354	Chernivtsi				3	42	male	single	>ave income	complete school or vocational school	only opioids	no	no	no	no	no	35-49 yrs	no	HIVPos	diagnosed	on ART => 6 m	=>1000	2
LGG459	Chernivtsi				5	43	male	single	<min wage	complete school or vocational school	only opioids	released >1y ago	yes	yes	no	no	35-49 yrs	no	HIVPos	diagnosed	on ART => 6 m	<1000	3
LGG49	Chernivtsi	LGG91	LGG92	LGG93	30	42	male	single	<min wage	complete school or vocational school	mixed	released >1y ago	yes	no	no	no	35-49 yrs	yes	HIVPos	diagnosed	not on ART	<1000	8
LGG50	Chernivtsi	LGG94	LGG95	LGG96	5	38	male	single	<min wage	complete school or vocational school	only opioids	released <=1y ago	no	no	no	no	35-49 yrs	no	HIVPos	diagnosed	not on ART	<1000	8
LGG63	Chernivtsi	LGG67	LGG68	LGG69	10	38	male	single	>ave income	complete school or vocational school	mixed	released >1y ago	yes	no	no	yes	35-49 yrs	no	HIVPos	diagnosed	not on ART	=>1000	10
LGG69	Chernivtsi	LGG166	LGG167	LGG168	4	35	female	married or have partner	min wage-ave income	complete school or vocational school	mixed	no	yes	yes	yes	yes	35-49 yrs	yes	HIVPos	diagnosed	on ART => 6 m	<1000	4
LGG79	Chernivtsi	LGG217	LGG218	LGG219	5	45	male	married or have partner	min wage-ave income	complete school or vocational school	mixed	released >1y ago	yes	no	yes	no	35-49 yrs	yes	HIVPos	diagnosed	on ART => 6 m	<1000	4
LGG9	Chernivtsi	LGG308	LGG309	LGG310	5	45	female	married or have partner	<min wage	complete school or vocational school	only opioids	released >1y ago	yes	no	no	no	35-49 yrs	yes	HIVPos	diagnosed	on ART => 6 m	<1000	6
LH11	Sevastopil	LH55	LH56	LH57	5	41	male	married or have partner	>ave income	complete school or vocational school	mixed	released >1y ago	yes	no	yes	no	35-49 yrs	no	HIVPos	diagnosed	not on ART	=>1000	6
LH123	Sevastopil	LH220	LH221	LH222	3	25	male	married or have partner	>ave income	complete school or vocational school	only stim	released >1y ago	no	no	no	no	<35 yrs	no	HIVPos	missing	missing	=>1000	4
LH13	Sevastopil	LH34	LH35	LH36	10	29	male	single	>ave income	complete school or vocational school	mixed	no	yes	yes	yes	yes	<35 yrs	no	HIVPos	diagnosed	on ART => 6 m	=>1000	9
LH14	Sevastopil	LH40	LH41	LH42	10	35	male	single	min wage-ave income	technical school or bachelor	only opioids	no	yes	yes	yes	yes	35-49 yrs	yes	HIVPos	diagnosed	on ART => 6 m	=>1000	8
LH142	Sevastopil	LH817	LH818	LH819	7	41	male	married or have partner	>ave income	school or less	mixed	released >1y ago	yes	no	yes	yes	35-49 yrs	no	HIVPos	diagnosed	on ART time NA	<1000	7
LH155	Sevastopil				2	30	male	single	>ave income	complete school or vocational school	mixed	no	no	no	yes	no	<35 yrs	no	HIVPos	undiagnosed	not on ART	=>1000	6
LH164	Sevastopil	LH187	LH188	LH189	6	40	male	single	>ave income	complete school or vocational school	only opioids	no	no	no	no	no	35-49 yrs	no	HIVPos	undiagnosed	not on ART	=>1000	9
LH165	Sevastopil	LH205	LH206	LH207	10	22	female	single	>ave income	complete school or vocational school	only opioids	no	no	no	no	yes	<35 yrs	no	HIVPos	undiagnosed	not on ART	=>1000	9
LH205	Sevastopil	LH742			3	37	male	single	min wage-ave income	school or less	only opioids	no	no	no	yes	no	35-49 yrs	no	HIVPos	undiagnosed	not on ART	=>1000	5
LH206	Sevastopil	LH235	LH236	LH237	4	30	female	single	min wage-ave income	complete school or vocational school	only opioids	released >1y ago	no	no	yes	yes	<35 yrs	no	HIVPos	diagnosed	on ART => 6 m	<1000	7
LH282	Sevastopil	LH844			12	47	male	married or have partner	>ave income	technical school or bachelor	mixed	no	yes	no	yes	no	35-49 yrs	no	HIVPos	diagnosed	on ART => 6 m	=>1000	8
LH297	Sevastopil	LH514	LH515	LH516	10	38	female	married or have partner	>ave income	complete school or vocational school	mixed	released >1y ago	no	no	no	yes	35-49 yrs	no	HIVPos	diagnosed	not on ART	=>1000	14
LH31	Sevastopil	LH94	LH95	LH96	6	35	male	married or have partner	min wage-ave income	complete school or vocational school	only stim	no	yes	yes	no	yes	35-49 yrs	no	HIVPos	diagnosed	not on ART	=>1000	11
LH329	Sevastopil	LH739	LH740	LH741	15	22	male	single	>ave income	complete school or vocational school	only opioids	no	no	no	yes	yes	<35 yrs	no	HIVPos	undiagnosed	not on ART	=>1000	9
LH376	Sevastopil	LH502	LH503	LH504	10	37	female	married or have partner	min wage-ave income	complete school or vocational school	only opioids	no	yes	no	yes	yes	35-49 yrs	no	HIVPos	diagnosed	on ART => 6 m	<1000	10
LH377	Sevastopil	LH505	LH506	LH507	5	40	male	married or have partner	>ave income	complete school or vocational school	only opioids	no	yes	no	yes	yes	35-49 yrs	yes	HIVPos	diagnosed	on ART time NA	<1000	4
LH41	Sevastopil	LH376	LH377	LH378	10	24	female	married or have partner	<min wage	complete school or vocational school	only stim	no	no	no	no	no	<35 yrs	no	HIVPos	undiagnosed	not on ART	=>1000	10
LH425	Sevastopil	LH878	LH879		10	29	male	married or have partner	>ave income	complete school or vocational school	only opioids	no	no	no	no	yes	<35 yrs	no	HIVPos	diagnosed	not on ART	=>1000	7
LH47	Sevastopil	LH208	LH209	LH210	30	40	male	married or have partner	>ave income	complete school or vocational school	mixed	released <=1y ago	no	no	yes	yes	35-49 yrs	no	HIVPos	undiagnosed	not on ART	=>1000	10
LH50	Sevastopil	LH280	LH281	LH282	15	33	female	married or have partner	min wage-ave income	technical school or bachelor	only stim	no	yes	no	yes	no	<35 yrs	no	HIVPos	missing	missing	<1000	8
LH502	Sevastopil				3	38	male	single	>ave income	complete school or vocational school	only opioids	no	no	no	yes	yes	35-49 yrs	no	HIVPos	diagnosed	not on ART	=>1000	4
LH503	Sevastopil	LH541	LH542	LH543	10	39	female	married or have partner	>ave income	complete school or vocational school	only opioids	no	no	no	no	yes	35-49 yrs	yes	HIVPos	missing	missing	=>1000	6
LH505	Sevastopil				10	40	male	married or have partner	>ave income	technical school or bachelor	only opioids	no	no	no	yes	yes	35-49 yrs	yes	HIVPos	diagnosed	not on ART	=>1000	9
LH506	Sevastopil	LH559			2	48	female	single	<min wage	technical school or bachelor	only opioids	released >1y ago	yes	no	yes	yes	35-49 yrs	yes	HIVPos	diagnosed	on ART => 6 m	<1000	4
LH51	Sevastopil	LH278	LH279		10	27	male	married or have partner	>ave income	graduate	only stim	no	no	no	yes	yes	<35 yrs	no	HIVPos	diagnosed	not on ART	=>1000	5
LH61	Sevastopil	LH82	LH83	LH84	10	40	male	married or have partner	min wage-ave income	school or less	only stim	no	no	no	yes	yes	35-49 yrs	no	HIVPos	diagnosed	on ART => 6 m	<1000	8
LH8	Sevastopil	LH37	LH38	LH39	10	38	male	single	min wage-ave income	school or less	only opioids	released >1y ago	no	no	no	yes	35-49 yrs	no	HIVPos	diagnosed	on ART <6 m	<1000	9
LH814	Sevastopil				5	38	female	married or have partner	min wage-ave income	complete school or vocational school	only opioids	released >1y ago	no	no	yes	no	35-49 yrs	no	HIVPos	diagnosed	not on ART	=>1000	7
LH815	Sevastopil	LH835	LH836	LH837	5	44	male	married or have partner	min wage-ave income	complete school or vocational school	mixed	no	no	no	no	no	35-49 yrs	no	HIVPos	undiagnosed	not on ART	<1000	6
LH816	Sevastopil	LH832	LH833		3	43	male	single	min wage-ave income	complete school or vocational school	mixed	no	yes	no	no	yes	35-49 yrs	no	HIVPos	diagnosed	on ART => 6 m	<1000	7
LH817	Sevastopil				3	39	female	single	<min wage	school or less	only stim	no	yes	yes	no	yes	35-49 yrs	no	HIVPos	diagnosed	on ART <6 m	<1000	4
LH819	Sevastopil				3	41	male	single	min wage-ave income	complete school or vocational school	only opioids	no	yes	no	yes	yes	35-49 yrs	no	HIVPos	diagnosed	on ART => 6 m	=>1000	8
LH83	Sevastopil	LH142	LH143	LH144	12	30	male	married or have partner	>ave income	technical school or bachelor	only stim	released >1y ago	no	no	no	yes	<35 yrs	no	HIVPos	diagnosed	on ART => 6 m	<1000	8
LH843	Sevastopil				20	47	male	single	min wage-ave income	complete school or vocational school	only stim	no	yes	no	yes	yes	35-49 yrs	no	HIVPos	diagnosed	not on ART	<1000	15
LH844	Sevastopil				5	40	male	married or have partner	>ave income	complete school or vocational school	mixed	no	no	no	no	yes	35-49 yrs	no	HIVPos	diagnosed	not on ART	=>1000	10
LH85	Sevastopil	LH169	LH170		6	29	female	married or have partner	>ave income	complete school or vocational school	only stim	no	no	no	yes	yes	<35 yrs	no	HIVPos	diagnosed	on ART <6 m	<1000	6
LH86	Sevastopil	LH172	LH173	LH174	5	26	male	married or have partner	>ave income	complete school or vocational school	only stim	no	no	no	no	no	<35 yrs	no	HIVPos	diagnosed	on ART => 6 m	=>1000	6
LH873	Sevastopil				11	49	male	married or have partner	>ave income	technical school or bachelor	only stim	released >1y ago	no	no	no	yes	35-49 yrs	yes	HIVPos	diagnosed	on ART => 6 m	=>1000	10
LH885	Sevastopil				20	32	male	married or have partner	>ave income	graduate	only stim	no	yes	no	yes	no	<35 yrs	no	HIVPos	diagnosed	not on ART	=>1000	10
LH886	Sevastopil				6	29	male	married or have partner	>ave income	school or less	only stim	released >1y ago	yes	no	yes	yes	<35 yrs	no	HIVPos	missing	missing	=>1000	7
LK103	BilaTserkva	LK274	LK275	LK276	8	37	male	married or have partner	min wage-ave income	technical school or bachelor	only opioids	released >1y ago	yes	no	yes	yes	35-49 yrs	no	HIVPos	undiagnosed	not on ART	=>1000	7
LK104	BilaTserkva	LK145	LK146	LK147	5	44	male	single	<min wage	complete school or vocational school	only opioids	released <=1y ago	no	no	no	yes	35-49 yrs	no	HIVPos	diagnosed	not on ART	<1000	4
LK11	BilaTserkva	LK67	LK68	LK69	10	35	female	single	<min wage	complete school or vocational school	only opioids	released >1y ago	yes	no	no	yes	35-49 yrs	yes	HIVPos	diagnosed	on ART => 6 m	<1000	5
LK123	BilaTserkva	LK856	LK857	LK858	30	34	male	married or have partner	>ave income	complete school or vocational school	only opioids	no	yes	no	no	yes	<35 yrs	yes	HIVPos	diagnosed	on ART => 6 m	<1000	6
LK129	BilaTserkva	LK190	LK191	LK192	30	28	male	single	min wage-ave income	complete school or vocational school	only opioids	no	yes	no	no	yes	<35 yrs	yes	HIVPos	diagnosed	on ART <6 m	<1000	6
LK132	BilaTserkva	LK166	LK167	LK168	20	34	male	single	min wage-ave income	school or less	only opioids	released >1y ago	no	no	yes	yes	<35 yrs	no	HIVPos	diagnosed	not on ART	=>1000	5
LK133	BilaTserkva	LK181	LK182	LK183	5	44	male	single	min wage-ave income	complete school or vocational school	only opioids	released >1y ago	yes	no	no	no	35-49 yrs	no	HIVPos	diagnosed	not on ART	=>1000	9
LK139	BilaTserkva	LK244	LK245	LK246	3	54	male	single	<min wage	complete school or vocational school	only opioids	released >1y ago	yes	no	no	yes	50+ yrs	no	HIVPos	diagnosed	on ART => 6 m	<1000	8
LK140	BilaTserkva	LK304	LK305	LK306	10	48	male	married or have partner	min wage-ave income	complete school or vocational school	only opioids	no	yes	no	no	no	35-49 yrs	no	HIVPos	diagnosed	on ART <6 m	<1000	2
LK141	BilaTserkva	LK253	LK254	LK255	10	45	female	married or have partner	<min wage	complete school or vocational school	only opioids	no	yes	no	yes	no	35-49 yrs	no	HIVPos	diagnosed	on ART => 6 m	=>1000	8
LK142	BilaTserkva	LK340	LK341	LK342	15	42	male	single	min wage-ave income	complete school or vocational school	only opioids	released <=1y ago	no	no	yes	yes	35-49 yrs	no	HIVPos	diagnosed	on ART <6 m	<1000	5
LK143	BilaTserkva	LK343	LK344	LK345	3	42	male	single	<min wage	complete school or vocational school	only opioids	released >1y ago	no	no	no	yes	35-49 yrs	no	HIVPos	undiagnosed	not on ART	<1000	4
LK15	BilaTserkva	LK73	LK74	LK75	1	29	male	married or have partner	min wage-ave income	complete school or vocational school	only opioids	no	yes	no	yes	no	<35 yrs	yes	HIVPos	diagnosed	on ART time NA	<1000	6
LK154	BilaTserkva	LK280	LK281	LK282	15	29	male	married or have partner	>ave income	complete school or vocational school	only opioids	no	yes	yes	no	no	<35 yrs	no	HIVPos	diagnosed	not on ART	=>1000	12
LK156	BilaTserkva	LK172	LK173	LK174	35	36	male	single	min wage-ave income	complete school or vocational school	only opioids	no	yes	no	no	no	35-49 yrs	no	HIVPos	diagnosed	on ART time NA	<1000	7
LK16	BilaTserkva	LK43	LK44	LK45	2	33	male	married or have partner	>ave income	complete school or vocational school	mixed	no	yes	yes	no	yes	<35 yrs	no	HIVPos	diagnosed	not on ART	<1000	1
LK160	BilaTserkva	LK247	LK248	LK249	7	36	male	single	min wage-ave income	complete school or vocational school	only opioids	released <=1y ago	no	no	yes	yes	35-49 yrs	no	HIVPos	diagnosed	on ART => 6 m	<1000	10
LK170	BilaTserkva	LK232	LK233	LK234	2	37	male	married or have partner	<min wage	complete school or vocational school	only opioids	no	yes	no	yes	yes	35-49 yrs	no	HIVPos	diagnosed	on ART => 6 m	<1000	3
LK172	BilaTserkva	LK226	LK227	LK228	5	38	male	single	min wage-ave income	complete school or vocational school	only opioids	no	yes	yes	yes	no	35-49 yrs	no	HIVPos	diagnosed	on ART <6 m	<1000	5
LK174	BilaTserkva	LK265	LK266	LK267	20	24	female	married or have partner	min wage-ave income	complete school or vocational school	only opioids	no	yes	yes	yes	yes	<35 yrs	no	HIVPos	diagnosed	on ART <6 m	<1000	8
LK18	BilaTserkva	LK34	LK35	LK36	6	31	male	married or have partner	>ave income	technical school or bachelor	only opioids	no	yes	yes	yes	no	<35 yrs	no	HIVPos	diagnosed	on ART <6 m	=>1000	6
LK181	BilaTserkva	LK313	LK314	LK315	20	41	male	married or have partner	min wage-ave income	complete school or vocational school	only opioids	no	yes	yes	no	no	35-49 yrs	no	HIVPos	diagnosed	on ART <6 m	<1000	5
LK182	BilaTserkva	LK355	LK356	LK357	8	38	male	single	min wage-ave income	graduate	only opioids	no	yes	no	no	no	35-49 yrs	yes	HIVPos	diagnosed	on ART => 6 m	=>1000	7
LK183	BilaTserkva	LK367	LK368	LK369	2	38	male	married or have partner	>ave income	graduate	only opioids	released >1y ago	yes	yes	yes	no	35-49 yrs	no	HIVPos	diagnosed	on ART => 6 m	<1000	9
LK186	BilaTserkva	LK490	LK491	LK492	10	53	male	single	min wage-ave income	complete school or vocational school	only opioids	released >1y ago	yes	no	no	no	50+ yrs	yes	HIVPos	diagnosed	on ART => 6 m	=>1000	8
LK194	BilaTserkva	LK835	LK836	LK837	2	33	male	married or have partner	>ave income	complete school or vocational school	only opioids	released <=1y ago	no	no	yes	no	<35 yrs	no	HIVPos	diagnosed	on ART => 6 m	<1000	7
LK197	BilaTserkva	LK277	LK278	LK279	10	37	male	single	>ave income	complete school or vocational school	only opioids	no	yes	no	yes	yes	35-49 yrs	no	HIVPos	diagnosed	on ART => 6 m	=>1000	6
LK200	BilaTserkva	LK298	LK299	LK300	7	39	male	single	<min wage	complete school or vocational school	only opioids	released <=1y ago	no	no	yes	yes	35-49 yrs	no	HIVPos	undiagnosed	not on ART	=>1000	8
LK201	BilaTserkva	LK316	LK317	LK318	8	33	male	single	<min wage	complete school or vocational school	only opioids	no	yes	no	yes	yes	<35 yrs	no	HIVPos	diagnosed	on ART time NA	<1000	6
LK207	BilaTserkva				10	39	male	single	<min wage	complete school or vocational school	only opioids	released >1y ago	no	no	no	no	35-49 yrs	no	HIVPos	undiagnosed	not on ART	<1000	4
LK22	BilaTserkva	LK322	LK323	LK324	5	35	male	married or have partner	min wage-ave income	complete school or vocational school	only opioids	released >1y ago	yes	no	no	no	35-49 yrs	no	HIVPos	diagnosed	on ART => 6 m	<1000	11
LK225	BilaTserkva	LK394	LK395	LK396	5	33	male	single	min wage-ave income	complete school or vocational school	only opioids	released <=1y ago	no	no	yes	yes	<35 yrs	no	HIVPos	diagnosed	on ART => 6 m	=>1000	7
LK23	BilaTserkva	LK214	LK215	LK216	10	40	female	married or have partner	min wage-ave income	complete school or vocational school	only opioids	no	no	no	no	no	35-49 yrs	no	HIVPos	diagnosed	on ART => 6 m	<1000	5
LK236	BilaTserkva	LK301	LK302	LK303	3	41	male	single	min wage-ave income	school or less	only opioids	no	no	no	no	yes	35-49 yrs	no	HIVPos	diagnosed	not on ART	=>1000	8
LK242	BilaTserkva	LK361	LK362	LK363	3	31	male	single	min wage-ave income	complete school or vocational school	only opioids	no	yes	yes	no	no	<35 yrs	no	HIVPos	diagnosed	not on ART	=>1000	7
LK243	BilaTserkva	LK727	LK728	LK729	30	36	male	married or have partner	min wage-ave income	technical school or bachelor	only opioids	no	yes	no	no	no	35-49 yrs	yes	HIVPos	diagnosed	on ART => 6 m	<1000	10
LK25	BilaTserkva	LK55	LK56	LK57	3	39	male	single	min wage-ave income	complete school or vocational school	only opioids	released >1y ago	yes	no	no	yes	35-49 yrs	no	HIVPos	diagnosed	on ART => 6 m	<1000	5
LK250	BilaTserkva	LK799	LK800	LK801	5	36	male	single	min wage-ave income	complete school or vocational school	mixed	released >1y ago	no	no	yes	yes	35-49 yrs	no	HIVPos	undiagnosed	not on ART	=>1000	8
LK259	BilaTserkva	LK514	LK515	LK516	20	34	male	single	<min wage	complete school or vocational school	only opioids	released <=1y ago	yes	no	no	no	<35 yrs	yes	HIVPos	diagnosed	on ART => 6 m	<1000	4
LK260	BilaTserkva	LK538	LK539	LK540	7	52	female	single	<min wage	complete school or vocational school	only opioids	released >1y ago	yes	no	no	no	50+ yrs	yes	HIVPos	diagnosed	on ART => 6 m	<1000	8
LK261	BilaTserkva	LK493	LK494	LK495	15	46	male	single	min wage-ave income	complete school or vocational school	only opioids	no	yes	no	no	no	35-49 yrs	no	HIVPos	diagnosed	on ART => 6 m	=>1000	6
LK265	BilaTserkva	LK457	LK458	LK459	10	32	female	married or have partner	min wage-ave income	complete school or vocational school	only opioids	no	yes	no	no	no	<35 yrs	no	HIVPos	diagnosed	not on ART	=>1000	6
LK268	BilaTserkva	LK364	LK365	LK366	10	31	male	married or have partner	min wage-ave income	technical school or bachelor	only opioids	no	yes	yes	yes	no	<35 yrs	no	HIVPos	diagnosed	not on ART	=>1000	10
LK278	BilaTserkva	LK286	LK287	LK288	5	34	male	single	min wage-ave income	school or less	only opioids	released >1y ago	no	no	no	no	<35 yrs	no	HIVPos	diagnosed	on ART => 6 m	<1000	10
LK28	BilaTserkva	LK79	LK80	LK81	5	42	female	single	min wage-ave income	complete school or vocational school	only opioids	no	yes	no	no	no	35-49 yrs	yes	HIVPos	diagnosed	on ART => 6 m	<1000	8
LK29	BilaTserkva	LK211	LK212	LK213	10	36	male	married or have partner	min wage-ave income	complete school or vocational school	only opioids	released <=1y ago	no	no	no	yes	35-49 yrs	no	HIVPos	diagnosed	on ART <6 m	<1000	9
LK295	BilaTserkva	LK613	LK614	LK615	10	26	male	married or have partner	min wage-ave income	school or less	only opioids	released >1y ago	no	no	yes	no	<35 yrs	no	HIVPos	undiagnosed	not on ART	=>1000	6
LK296	BilaTserkva	LK619	LK620	LK621	10	34	female	married or have partner	min wage-ave income	complete school or vocational school	only opioids	no	yes	no	yes	yes	<35 yrs	no	HIVPos	diagnosed	on ART => 6 m	=>1000	5
LK297	BilaTserkva	LK616	LK617	LK618	20	37	male	married or have partner	min wage-ave income	school or less	mixed	released >1y ago	yes	no	no	yes	35-49 yrs	no	HIVPos	diagnosed	not on ART	=>1000	5
LK30	BilaTserkva	LK76	LK77	LK78	1	35	male	single	>ave income	technical school or bachelor	only opioids	released >1y ago	yes	yes	no	no	35-49 yrs	yes	HIVPos	diagnosed	on ART <6 m	<1000	5
LK313	BilaTserkva	LK646	LK647	LK648	3	37	male	married or have partner	min wage-ave income	complete school or vocational school	only opioids	released >1y ago	no	no	yes	yes	35-49 yrs	no	HIVPos	diagnosed	on ART => 6 m	=>1000	6
LK328	BilaTserkva	LK397	LK398	LK399	10	49	male	single	<min wage	technical school or bachelor	only opioids	released >1y ago	yes	yes	yes	no	35-49 yrs	yes	HIVPos	diagnosed	on ART <6 m	<1000	6
LK330	BilaTserkva	LK412	LK413	LK414	7	34	male	single	min wage-ave income	complete school or vocational school	only opioids	no	yes	yes	no	yes	<35 yrs	no	HIVPos	diagnosed	on ART <6 m	=>1000	5
LK337	BilaTserkva	LK523	LK524	LK525	20	28	male	married or have partner	<min wage	technical school or bachelor	only opioids	no	yes	yes	no	no	<35 yrs	no	HIVPos	diagnosed	on ART <6 m	=>1000	9
LK343	BilaTserkva	LK406	LK407	LK408	2	37	male	single	<min wage	school or less	mixed	released >1y ago	no	no	yes	yes	35-49 yrs	no	HIVPos	undiagnosed	not on ART	<1000	3
LK345	BilaTserkva	LK385	LK386	LK387	6	40	male	single	min wage-ave income	complete school or vocational school	mixed	no	yes	no	no	yes	35-49 yrs	no	HIVPos	diagnosed	on ART => 6 m	<1000	8
LK347	BilaTserkva	LK478	LK479	LK480	3	47	male	married or have partner	min wage-ave income	complete school or vocational school	only opioids	no	no	no	yes	no	35-49 yrs	no	HIVPos	undiagnosed	not on ART	=>1000	4
LK380	BilaTserkva	LK436	LK437	LK438	4	36	male	married or have partner	min wage-ave income	school or less	only opioids	no	no	no	yes	no	35-49 yrs	no	HIVPos	undiagnosed	not on ART	=>1000	4
LK382	BilaTserkva	LK820	LK821	LK822	2	52	female	single	min wage-ave income	complete school or vocational school	only opioids	released >1y ago	yes	no	no	no	50+ yrs	yes	HIVPos	diagnosed	on ART time NA	<1000	4
LK384	BilaTserkva	LK571	LK572	LK573	10	37	female	married or have partner	>ave income	complete school or vocational school	only opioids	no	no	no	no	yes	35-49 yrs	no	HIVPos	diagnosed	on ART => 6 m	<1000	7
LK385	BilaTserkva	LK829	LK830	LK831	100	37	male	single	>ave income	complete school or vocational school	only opioids	no	yes	no	no	no	35-49 yrs	yes	HIVPos	undiagnosed	not on ART	<1000	6
LK386	BilaTserkva				4	41	male	single	min wage-ave income	complete school or vocational school	only opioids	no	yes	no	no	yes	35-49 yrs	no	HIVPos	diagnosed	on ART => 6 m	=>1000	5
LK396	BilaTserkva	LK595	LK596	LK597	4	49	male	single	>ave income	complete school or vocational school	only opioids	released >1y ago	no	no	no	no	35-49 yrs	no	HIVPos	undiagnosed	not on ART	<1000	4
LK40	BilaTserkva	LK103	LK104	LK105	4	43	female	married or have partner	min wage-ave income	complete school or vocational school	only opioids	no	no	no	no	no	35-49 yrs	no	HIVPos	diagnosed	on ART => 6 m	<1000	5
LK403	BilaTserkva	LK832	LK833	LK834	15	39	male	single	>ave income	complete school or vocational school	only opioids	released >1y ago	no	no	yes	no	35-49 yrs	no	HIVPos	diagnosed	not on ART	<1000	9
LK414	BilaTserkva	LK826	LK827	LK828	20	30	male	single	<min wage	complete school or vocational school	only opioids	no	yes	yes	no	no	<35 yrs	no	HIVPos	diagnosed	on ART <6 m	<1000	7
LK415	BilaTserkva	LK505	LK506	LK507	30	49	male	single	min wage-ave income	technical school or bachelor	only opioids	released <=1y ago	yes	no	no	yes	35-49 yrs	no	HIVPos	diagnosed	on ART => 6 m	=>1000	6
LK416	BilaTserkva	LK499	LK500	LK501	15	36	male	married or have partner	<min wage	school or less	only opioids	released >1y ago	yes	yes	no	no	35-49 yrs	no	HIVPos	diagnosed	on ART => 6 m	<1000	7
LK42	BilaTserkva	LK109	LK110	LK111	1	40	female	married or have partner	min wage-ave income	complete school or vocational school	only opioids	no	no	no	yes	yes	35-49 yrs	no	HIVPos	diagnosed	on ART => 6 m	<1000	2
LK426	BilaTserkva	LK535	LK536	LK537	20	30	female	married or have partner	<min wage	complete school or vocational school	only opioids	no	yes	no	yes	yes	<35 yrs	no	HIVPos	diagnosed	not on ART	=>1000	9
LK436	BilaTserkva	LK550	LK551	LK552	10	36	male	single	min wage-ave income	complete school or vocational school	only opioids	no	yes	no	yes	no	35-49 yrs	no	HIVPos	diagnosed	on ART => 6 m	<1000	7
LK456	BilaTserkva	LK712	LK713	LK714	15	34	male	married or have partner	min wage-ave income	complete school or vocational school	only opioids	released >1y ago	yes	yes	no	no	<35 yrs	no	HIVPos	diagnosed	not on ART	=>1000	7
LK460	BilaTserkva	LK568	LK569	LK570	20	32	male	married or have partner	<min wage	technical school or bachelor	mixed	no	yes	no	yes	no	<35 yrs	no	HIVPos	diagnosed	on ART time NA	<1000	5
LK464	BilaTserkva	LK607	LK608	LK609	15	28	male	single	>ave income	complete school or vocational school	mixed	no	yes	yes	yes	no	<35 yrs	no	HIVPos	diagnosed	not on ART	=>1000	6
LK476	BilaTserkva	LK532	LK533	LK534	50	26	male	single	>ave income	complete school or vocational school	only opioids	released <=1y ago	no	no	no	no	<35 yrs	no	HIVPos	undiagnosed	not on ART	=>1000	7
LK48	BilaTserkva	LK898	LK899	LK900	15	31	male	married or have partner	min wage-ave income	complete school or vocational school	mixed	no	yes	no	no	no	<35 yrs	no	HIVPos	diagnosed	not on ART	=>1000	10
LK486	BilaTserkva				15	32	male	married or have partner	min wage-ave income	complete school or vocational school	only opioids	no	yes	yes	yes	no	<35 yrs	no	HIVPos	diagnosed	on ART => 6 m	<1000	7
LK489	BilaTserkva				5	29	female	single	>ave income	school or less	only opioids	released <=1y ago	no	no	yes	yes	<35 yrs	no	HIVPos	diagnosed	on ART => 6 m	=>1000	11
LK49	BilaTserkva	LK205	LK206	LK207	25	44	male	single	<min wage	technical school or bachelor	only opioids	released >1y ago	yes	no	yes	no	35-49 yrs	yes	HIVPos	diagnosed	on ART time NA	<1000	7
LK492	BilaTserkva				6	44	male	single	min wage-ave income	school or less	only opioids	no	yes	yes	no	yes	35-49 yrs	no	HIVPos	diagnosed	not on ART	=>1000	5
LK5	BilaTserkva	LK28	LK29	LK30	1	37	male	single	min wage-ave income	technical school or bachelor	only opioids	released >1y ago	yes	no	no	yes	35-49 yrs	no	HIVPos	diagnosed	on ART => 6 m	<1000	4
LK505	BilaTserkva	LK610	LK611	LK612	20	38	male	married or have partner	min wage-ave income	complete school or vocational school	only opioids	released <=1y ago	yes	no	no	no	35-49 yrs	no	HIVPos	diagnosed	on ART => 6 m	<1000	14
LK507	BilaTserkva	LK625	LK626	LK627	5	29	male	married or have partner	<min wage	complete school or vocational school	only opioids	released >1y ago	yes	no	no	yes	<35 yrs	no	HIVPos	diagnosed	not on ART	=>1000	4
LK52	BilaTserkva	LK352	LK353	LK354	3	33	male	married or have partner	<min wage	complete school or vocational school	only opioids	released >1y ago	yes	no	no	yes	<35 yrs	yes	HIVPos	diagnosed	on ART => 6 m	=>1000	3
LK520	BilaTserkva	LK628	LK629	LK630	20	36	female	single	<min wage	complete school or vocational school	only opioids	released >1y ago	yes	no	no	no	35-49 yrs	yes	HIVPos	diagnosed	on ART => 6 m	=>1000	8
LK530	BilaTserkva	LK574	LK575	LK576	10	33	male	married or have partner	>ave income	school or less	only opioids	released >1y ago	no	no	no	yes	<35 yrs	no	HIVPos	undiagnosed	not on ART	=>1000	11
LK535	BilaTserkva	LK700	LK701	LK702	2	30	male	single	min wage-ave income	complete school or vocational school	mixed	no	yes	yes	yes	no	<35 yrs	yes	HIVPos	diagnosed	not on ART	=>1000	5
LK538	BilaTserkva	LK598	LK599	LK600	25	46	female	married or have partner	min wage-ave income	complete school or vocational school	only opioids	released >1y ago	yes	no	yes	yes	35-49 yrs	no	HIVPos	diagnosed	on ART <6 m	=>1000	7
LK554	BilaTserkva	LK733	LK734	LK735	8	47	male	single	min wage-ave income	complete school or vocational school	only opioids	released >1y ago	yes	no	no	no	35-49 yrs	yes	HIVPos	diagnosed	on ART => 6 m	<1000	8
LK57	BilaTserkva	LK94	LK95	LK96	5	42	female	married or have partner	min wage-ave income	complete school or vocational school	only opioids	released >1y ago	yes	no	yes	no	35-49 yrs	yes	HIVPos	diagnosed	on ART => 6 m	=>1000	5
LK571	BilaTserkva	LK691	LK692	LK693	1	44	male	single	min wage-ave income	complete school or vocational school	only opioids	released >1y ago	no	no	no	no	35-49 yrs	no	HIVPos	undiagnosed	not on ART	=>1000	3
LK573	BilaTserkva	LK643	LK644	LK645	5	46	female	married or have partner	<min wage	complete school or vocational school	only opioids	released >1y ago	yes	no	yes	no	35-49 yrs	no	HIVPos	diagnosed	on ART => 6 m	=>1000	6
LK576	BilaTserkva	LK577	LK578	LK579	15	33	male	married or have partner	<min wage	complete school or vocational school	only opioids	no	yes	no	no	no	<35 yrs	no	HIVPos	undiagnosed	not on ART	=>1000	6
LK59	BilaTserkva	LK127	LK128	LK129	2	38	male	single	min wage-ave income	complete school or vocational school	only opioids	released >1y ago	yes	no	no	yes	35-49 yrs	yes	HIVPos	diagnosed	on ART => 6 m	<1000	4
LK599	BilaTserkva	LK637	LK638	LK639	10	36	male	single	min wage-ave income	complete school or vocational school	only opioids	no	yes	no	no	yes	35-49 yrs	yes	HIVPos	diagnosed	on ART => 6 m	<1000	5
LK600	BilaTserkva	LK634	LK635	LK636	40	45	male	single	min wage-ave income	complete school or vocational school	only opioids	released >1y ago	yes	no	no	no	35-49 yrs	yes	HIVPos	diagnosed	on ART => 6 m	<1000	6
LK604	BilaTserkva	LK679	LK680	LK681	5	49	male	single	min wage-ave income	complete school or vocational school	only opioids	no	no	no	no	no	35-49 yrs	no	HIVPos	undiagnosed	not on ART	=>1000	4
LK608	BilaTserkva	LK661	LK662	LK663	30	30	male	single	min wage-ave income	complete school or vocational school	only opioids	no	no	no	yes	yes	<35 yrs	no	HIVPos	diagnosed	not on ART	=>1000	7
LK625	BilaTserkva				5	27	male	single	min wage-ave income	graduate	only opioids	no	yes	yes	no	yes	<35 yrs	no	HIVPos	diagnosed	on ART <6 m	<1000	8
LK628	BilaTserkva	LK772	LK773	LK774	10	38	male	single	min wage-ave income	complete school or vocational school	only opioids	no	yes	no	no	no	35-49 yrs	no	HIVPos	diagnosed	on ART => 6 m	<1000	8
LK647	BilaTserkva				20	36	male	single	>ave income	complete school or vocational school	mixed	no	yes	yes	yes	yes	35-49 yrs	no	HIVPos	diagnosed	not on ART	=>1000	8
LK648	BilaTserkva	LK853	LK854	LK855	2	39	male	married or have partner	min wage-ave income	school or less	only opioids	no	no	no	yes	yes	35-49 yrs	no	HIVPos	diagnosed	on ART time NA	<1000	5
LK649	BilaTserkva	LK892	LK893	LK894	10	39	male	married or have partner	min wage-ave income	complete school or vocational school	only opioids	released >1y ago	no	no	yes	yes	35-49 yrs	no	HIVPos	diagnosed	on ART <6 m	<1000	6
LK656	BilaTserkva	LK718	LK719	LK720	50	41	male	single	>ave income	complete school or vocational school	only opioids	no	no	no	no	yes	35-49 yrs	no	HIVPos	diagnosed	on ART time NA	<1000	6
LK666	BilaTserkva				5	40	female	married or have partner	min wage-ave income	complete school or vocational school	only opioids	no	yes	no	yes	yes	35-49 yrs	no	HIVPos	diagnosed	on ART time NA	<1000	6
LK67	BilaTserkva	LK100	LK101	LK102	2	49	male	single	min wage-ave income	technical school or bachelor	only opioids	released >1y ago	yes	no	no	no	35-49 yrs	no	HIVPos	missing	missing	=>1000	3
LK68	BilaTserkva	LK124	LK125	LK126	12	34	male	single	min wage-ave income	graduate	only opioids	no	yes	no	yes	yes	<35 yrs	yes	HIVPos	diagnosed	on ART => 6 m	<1000	8
LK682	BilaTserkva	LK748	LK749	LK750	10	38	male	single	<min wage	complete school or vocational school	mixed	no	yes	yes	no	yes	35-49 yrs	no	HIVPos	diagnosed	on ART time NA	=>1000	6
LK684	BilaTserkva	LK739	LK740	LK741	7	38	female	married or have partner	min wage-ave income	complete school or vocational school	mixed	released >1y ago	yes	yes	no	yes	35-49 yrs	no	HIVPos	diagnosed	on ART <6 m	=>1000	9
LK69	BilaTserkva				10	46	female	married or have partner	min wage-ave income	complete school or vocational school	only opioids	released >1y ago	yes	no	no	no	35-49 yrs	yes	HIVPos	diagnosed	on ART => 6 m	<1000	7
LK695	BilaTserkva	LK796	LK797	LK798	5	41	male	single	min wage-ave income	complete school or vocational school	only opioids	no	yes	no	no	yes	35-49 yrs	no	HIVPos	diagnosed	on ART => 6 m	<1000	3
LK733	BilaTserkva	LK889	LK890	LK891	7	45	female	married or have partner	<min wage	complete school or vocational school	only opioids	released >1y ago	yes	no	no	no	35-49 yrs	no	HIVPos	diagnosed	on ART => 6 m	<1000	4
LK734	BilaTserkva	LK886	LK887	LK888	20	41	male	single	min wage-ave income	complete school or vocational school	only opioids	released >1y ago	yes	no	yes	yes	35-49 yrs	no	HIVPos	diagnosed	on ART => 6 m	<1000	4
LK735	BilaTserkva	LK784	LK785	LK786	5	45	male	single	min wage-ave income	complete school or vocational school	only opioids	released >1y ago	yes	no	no	yes	35-49 yrs	yes	HIVPos	diagnosed	on ART => 6 m	=>1000	6
LK75	BilaTserkva	LK97	LK98	LK99	3	40	male	single	min wage-ave income	school or less	only opioids	released >1y ago	no	no	no	yes	35-49 yrs	no	HIVPos	diagnosed	on ART => 6 m	<1000	4
LK758	BilaTserkva	LK844	LK845	LK846	7	34	female	married or have partner	>ave income	school or less	mixed	released >1y ago	no	yes	yes	no	<35 yrs	no	HIVPos	diagnosed	on ART <6 m	<1000	5
LK76	BilaTserkva	LK331	LK332	LK333	1	31	male	single	min wage-ave income	complete school or vocational school	only opioids	no	yes	yes	no	no	<35 yrs	no	HIVPos	diagnosed	on ART <6 m	<1000	5
LK772	BilaTserkva				2	38	male	single	min wage-ave income	school or less	only opioids	released >1y ago	yes	no	no	yes	35-49 yrs	no	HIVPos	undiagnosed	not on ART	=>1000	4
LK773	BilaTserkva				7	43	male	single	<min wage	complete school or vocational school	only opioids	released >1y ago	yes	no	no	no	35-49 yrs	no	HIVPos	diagnosed	not on ART	=>1000	7
LK79	BilaTserkva	LK256	LK257	LK258	1	46	male	single	min wage-ave income	complete school or vocational school	mixed	released >1y ago	yes	no	no	no	35-49 yrs	no	HIVPos	diagnosed	on ART => 6 m	<1000	4
LK803	BilaTserkva	LK868	LK869	LK870	5	43	male	single	>ave income	complete school or vocational school	only opioids	released >1y ago	yes	yes	no	no	35-49 yrs	no	HIVPos	diagnosed	on ART <6 m	<1000	7
LK804	BilaTserkva	LK877	LK878	LK879	15	36	female	married or have partner	<min wage	complete school or vocational school	mixed	released >1y ago	yes	no	no	no	35-49 yrs	no	HIVPos	diagnosed	on ART => 6 m	<1000	7
LK832	BilaTserkva	LK862	LK863	LK864	10	46	male	married or have partner	<min wage	complete school or vocational school	only opioids	released >1y ago	yes	no	no	yes	35-49 yrs	no	HIVPos	diagnosed	on ART time NA	<1000	5
LK863	BilaTserkva				20	40	male	single	min wage-ave income	graduate	only opioids	no	yes	no	no	yes	35-49 yrs	no	HIVPos	diagnosed	on ART => 6 m	<1000	10
LK885	BilaTserkva				1	40	male	married or have partner	min wage-ave income	complete school or vocational school	only opioids	released >1y ago	yes	no	no	no	35-49 yrs	no	HIVPos	missing	missing	=>1000	3
LK886	BilaTserkva				100	38	male	married or have partner	<min wage	school or less	only opioids	released >1y ago	yes	no	yes	no	35-49 yrs	yes	HIVPos	diagnosed	on ART => 6 m	<1000	7
LK887	BilaTserkva				6	32	female	married or have partner	>ave income	graduate	only opioids	no	yes	no	yes	no	<35 yrs	no	HIVPos	diagnosed	on ART => 6 m	<1000	7
LK888	BilaTserkva				20	31	female	married or have partner	min wage-ave income	complete school or vocational school	only opioids	no	yes	no	yes	yes	<35 yrs	yes	HIVPos	diagnosed	on ART => 6 m	<1000	3
LK89	BilaTserkva	LK163	LK164	LK165	2	39	male	married or have partner	>ave income	school or less	only opioids	released <=1y ago	yes	no	no	yes	35-49 yrs	yes	HIVPos	diagnosed	on ART <6 m	<1000	7
LK895	BilaTserkva				2	35	male	married or have partner	min wage-ave income	complete school or vocational school	mixed	no	yes	yes	no	no	35-49 yrs	no	HIVPos	diagnosed	on ART <6 m	<1000	3
LK896	BilaTserkva				3	39	male	married or have partner	min wage-ave income	complete school or vocational school	only opioids	released >1y ago	yes	no	no	yes	35-49 yrs	no	HIVPos	diagnosed	on ART <6 m	<1000	10
LK96	BilaTserkva	LK403	LK404	LK405	10	33	male	married or have partner	min wage-ave income	school or less	only opioids	released >1y ago	yes	yes	yes	no	<35 yrs	no	HIVPos	diagnosed	on ART <6 m	<1000	5
LK99	BilaTserkva	LK139	LK140	LK141	4	50	female	married or have partner	<min wage	complete school or vocational school	only opioids	released >1y ago	yes	no	no	yes	50+ yrs	yes	HIVPos	diagnosed	on ART => 6 m	<1000	6
LKK104	Kyiv	LKK56	LKK57	LKK58	2	46	male	married or have partner	<min wage	complete school or vocational school	only opioids	released >1y ago	yes	no	yes	yes	35-49 yrs	no	HIVPos	undiagnosed	not on ART	<1000	3
LKK107	Kyiv	LKK77	LKK78	LKK79	4	31	male	married or have partner	>ave income	complete school or vocational school	only opioids	no	no	no	no	yes	<35 yrs	no	HIVPos	undiagnosed	not on ART	=>1000	3
LKK109	Kyiv	LKK71	LKK72	LKK73	4	35	male	single	min wage-ave income	complete school or vocational school	only opioids	released >1y ago	yes	no	yes	yes	35-49 yrs	no	HIVPos	undiagnosed	not on ART	<1000	5
LKK112	Kyiv	LKK59	LKK60	LKK61	10	34	male	single	min wage-ave income	complete school or vocational school	only opioids	no	no	yes	yes	no	<35 yrs	no	HIVPos	diagnosed	on ART <6 m	=>1000	4
LKK120	Kyiv	LKK62	LKK63	LKK64	15	33	male	married or have partner	min wage-ave income	complete school or vocational school	only opioids	released >1y ago	yes	no	no	yes	<35 yrs	no	HIVPos	undiagnosed	not on ART	=>1000	5
LKK161	Kyiv	LKK95	LKK96	LKK97	5	37	male	married or have partner	min wage-ave income	school or less	only opioids	released >1y ago	yes	no	no	yes	35-49 yrs	no	HIVPos	undiagnosed	not on ART	<1000	4
LKK182	Kyiv	LKK83	LKK84	LKK85	5	43	male	single	min wage-ave income	complete school or vocational school	mixed	released >1y ago	yes	no	no	no	35-49 yrs	no	HIVPos	diagnosed	not on ART	=>1000	5
LKK183	Kyiv	LKK92	LKK93	LKK94	70	38	male	married or have partner	min wage-ave income	complete school or vocational school	mixed	released >1y ago	yes	no	no	yes	35-49 yrs	no	HIVPos	diagnosed	not on ART	=>1000	6
LKK230	Kyiv				10	26	male	single	<min wage	complete school or vocational school	only opioids	no	yes	yes	yes	yes	<35 yrs	no	HIVPos	diagnosed	not on ART	=>1000	4
LKK232	Kyiv				10	26	male	married or have partner	min wage-ave income	school or less	mixed	no	no	no	yes	yes	<35 yrs	no	HIVPos	undiagnosed	not on ART	=>1000	6
LKK251	Kyiv				20	33	male	married or have partner	>ave income	complete school or vocational school	only opioids	released >1y ago	no	no	yes	yes	<35 yrs	no	HIVPos	missing	missing	<1000	4
LKK263	Kyiv	LKK104	LKK105	LKK106	3	36	male	single	min wage-ave income	complete school or vocational school	only opioids	released >1y ago	no	no	no	no	35-49 yrs	no	HIVPos	diagnosed	on ART => 6 m	=>1000	6
LKK289	Kyiv				10	31	male	single	min wage-ave income	school or less	only opioids	no	yes	no	yes	no	<35 yrs	no	HIVPos	undiagnosed	not on ART	=>1000	4
LKK316	Kyiv				3	32	male	single	<min wage	school or less	only opioids	released >1y ago	no	no	no	no	<35 yrs	no	HIVPos	diagnosed	on ART => 6 m	=>1000	6
LKK320	Kyiv				15	26	female	married or have partner	<min wage	complete school or vocational school	mixed	released >1y ago	yes	no	no	no	<35 yrs	yes	HIVPos	diagnosed	not on ART	=>1000	7
LKK321	Kyiv				5	32	male	married or have partner	min wage-ave income	school or less	only opioids	released >1y ago	no	no	no	yes	<35 yrs	no	HIVPos	undiagnosed	not on ART	=>1000	3
LKK333	Kyiv	LKK152	LKK153	LKK154	10	50	male	single	min wage-ave income	complete school or vocational school	only opioids	released >1y ago	yes	no	yes	yes	50+ yrs	no	HIVPos	undiagnosed	not on ART	=>1000	4
LKK394	Kyiv	LKK230	LKK231	LKK232	7	29	male	married or have partner	min wage-ave income	school or less	mixed	no	yes	no	yes	yes	<35 yrs	no	HIVPos	undiagnosed	not on ART	=>1000	4
LKK415	Kyiv	LKK272	LKK273	LKK274	1	44	male	single	min wage-ave income	complete school or vocational school	only opioids	released >1y ago	no	no	no	no	35-49 yrs	no	HIVPos	undiagnosed	not on ART	<1000	1
LKK417	Kyiv				10	41	male	married or have partner	min wage-ave income	complete school or vocational school	only opioids	no	yes	no	no	no	35-49 yrs	yes	HIVPos	diagnosed	on ART => 6 m	=>1000	4
LKK421	Kyiv	LKK155	LKK156	LKK157	3	31	female	married or have partner	min wage-ave income	complete school or vocational school	only opioids	no	no	no	no	no	<35 yrs	no	HIVPos	undiagnosed	not on ART	=>1000	3
LKK449	Kyiv	LKK128	LKK129	LKK130	7	37	male	single	<min wage	complete school or vocational school	only opioids	released >1y ago	yes	no	no	yes	35-49 yrs	no	HIVPos	diagnosed	on ART => 6 m	<1000	5
LKK451	Kyiv	LKK134	LKK135	LKK136	1	41	male	single	<min wage	graduate	only opioids	no	no	no	no	no	35-49 yrs	no	HIVPos	undiagnosed	not on ART	=>1000	5
LKK467	Kyiv	LKK107	LKK108	LKK109	7	35	male	married or have partner	min wage-ave income	complete school or vocational school	only opioids	released >1y ago	no	no	no	no	35-49 yrs	no	HIVPos	diagnosed	on ART <6 m	<1000	6
LKK491	Kyiv	LKK215	LKK216	LKK217	10	30	male	single	>ave income	complete school or vocational school	only opioids	no	no	no	yes	no	<35 yrs	yes	HIVPos	undiagnosed	not on ART	<1000	4
LKK492	Kyiv	LKK242	LKK243	LKK244	2	20	female	married or have partner	>ave income	complete school or vocational school	mixed	no	no	no	no	no	<35 yrs	no	HIVPos	undiagnosed	not on ART	=>1000	3
LKK513	Kyiv	LKK167	LKK168	LKK169	20	39	male	married or have partner	>ave income	complete school or vocational school	only opioids	released >1y ago	yes	no	yes	no	35-49 yrs	no	HIVPos	undiagnosed	not on ART	=>1000	4
LKK517	Kyiv	LKK386	LKK387	LKK388	10	41	male	married or have partner	>ave income	complete school or vocational school	only opioids	released >1y ago	no	no	no	yes	35-49 yrs	no	HIVPos	undiagnosed	not on ART	<1000	5
LKK535	Kyiv	LKK251	LKK252	LKK253	5	40	male	single	min wage-ave income	complete school or vocational school	only opioids	released >1y ago	no	no	no	no	35-49 yrs	no	HIVPos	undiagnosed	not on ART	<1000	4
LKK561	Kyiv				7	30	female	married or have partner	<min wage	school or less	mixed	no	yes	yes	no	no	<35 yrs	no	HIVPos	diagnosed	on ART => 6 m	<1000	4
LKK562	Kyiv				5	41	male	single	<min wage	complete school or vocational school	only opioids	released >1y ago	no	no	no	no	35-49 yrs	no	HIVPos	undiagnosed	not on ART	=>1000	2
LKK563	Kyiv	LKK416	LKK417	LKK418	10	33	male	single	>ave income	complete school or vocational school	mixed	released <=1y ago	no	no	no	no	<35 yrs	yes	HIVPos	diagnosed	on ART => 6 m	<1000	5
LKK565	Kyiv	LKK422	LKK423	LKK424	7	31	male	single	min wage-ave income	complete school or vocational school	only opioids	no	yes	no	no	yes	<35 yrs	yes	HIVPos	diagnosed	on ART => 6 m	<1000	4
LKK572	Kyiv	LKK461	LKK462	LKK463	15	33	female	married or have partner	min wage-ave income	complete school or vocational school	only opioids	no	no	no	yes	yes	<35 yrs	no	HIVPos	diagnosed	not on ART	=>1000	6
LKK573	Kyiv	LKK452	LKK453	LKK454	10	44	male	married or have partner	min wage-ave income	complete school or vocational school	only opioids	released <=1y ago	no	yes	yes	yes	35-49 yrs	no	HIVPos	diagnosed	not on ART	<1000	4
LKK581	Kyiv	LKK479	LKK480	LKK481	8	35	male	married or have partner	<min wage	complete school or vocational school	only opioids	released >1y ago	no	no	yes	yes	35-49 yrs	no	HIVPos	diagnosed	not on ART	=>1000	4
LKK583	Kyiv	LKK476	LKK477	LKK478	10	40	male	married or have partner	>ave income	complete school or vocational school	only opioids	no	no	no	yes	yes	35-49 yrs	no	HIVPos	undiagnosed	not on ART	=>1000	4
LKK597	Kyiv	LKK356	LKK357	LKK358	5	39	male	married or have partner	min wage-ave income	complete school or vocational school	only opioids	released >1y ago	yes	no	no	yes	35-49 yrs	no	HIVPos	undiagnosed	not on ART	<1000	4
LKK625	Kyiv	LKK446	LKK447	LKK448	5	28	female	single	min wage-ave income	complete school or vocational school	only opioids	released >1y ago	no	no	no	no	<35 yrs	no	HIVPos	diagnosed	not on ART	<1000	2
LKK630	Kyiv	LKK308	LKK309	LKK310	5	40	male	single	<min wage	technical school or bachelor	mixed	no	no	no	yes	yes	35-49 yrs	no	HIVPos	undiagnosed	not on ART	<1000	3
LKK631	Kyiv	LKK305	LKK306	LKK307	14	41	male	married or have partner	min wage-ave income	complete school or vocational school	mixed	no	no	no	yes	no	35-49 yrs	no	HIVPos	undiagnosed	not on ART	=>1000	4
LKK659	Kyiv				5	41	male	single	min wage-ave income	graduate	mixed	no	yes	no	no	yes	35-49 yrs	no	HIVPos	undiagnosed	not on ART	=>1000	2
LKK66	Kyiv				3	48	male	married or have partner	min wage-ave income	technical school or bachelor	only opioids	released >1y ago	no	no	yes	yes	35-49 yrs	no	HIVPos	undiagnosed	not on ART	=>1000	3
LKK680	Kyiv	LKK281	LKK282	LKK283	7	43	male	married or have partner	min wage-ave income	complete school or vocational school	only opioids	released >1y ago	yes	yes	yes	no	35-49 yrs	yes	HIVPos	diagnosed	on ART <6 m	<1000	3
LKK681	Kyiv	LKK278	LKK279	LKK280	4	32	female	married or have partner	min wage-ave income	complete school or vocational school	only opioids	no	no	yes	yes	no	<35 yrs	yes	HIVPos	diagnosed	on ART => 6 m	<1000	3
LKK682	Kyiv	LKK317	LKK318	LKK319	10	35	male	single	min wage-ave income	complete school or vocational school	only opioids	no	no	no	yes	yes	35-49 yrs	yes	HIVPos	undiagnosed	not on ART	<1000	4
LKK684	Kyiv	LKK629	LKK630	LKK631	2	39	male	single	<min wage	complete school or vocational school	only opioids	no	no	no	no	no	35-49 yrs	no	HIVPos	undiagnosed	not on ART	<1000	3
LKK725	Kyiv	LKK488	LKK489	LKK490	3	42	male	single	<min wage	complete school or vocational school	only opioids	released >1y ago	no	no	no	no	35-49 yrs	no	HIVPos	diagnosed	not on ART	=>1000	5
LKK727	Kyiv	LKK458	LKK459	LKK460	2	47	male	single	<min wage	school or less	only opioids	released >1y ago	no	no	no	no	35-49 yrs	no	HIVPos	undiagnosed	not on ART	=>1000	4
LKK729	Kyiv	LKK611	LKK612	LKK613	5	35	male	single	>ave income	complete school or vocational school	only stim	released >1y ago	no	no	no	no	35-49 yrs	no	HIVPos	undiagnosed	not on ART	<1000	5
LKK741	Kyiv	LKK593	LKK594	LKK595	2	27	female	married or have partner	min wage-ave income	complete school or vocational school	only stim	no	no	no	yes	yes	<35 yrs	no	HIVPos	undiagnosed	not on ART	=>1000	2
LKK745	Kyiv	LKK497	LKK498	LKK499	10	36	male	married or have partner	>ave income	complete school or vocational school	only opioids	no	yes	no	yes	yes	35-49 yrs	yes	HIVPos	undiagnosed	not on ART	=>1000	4
LKK746	Kyiv	LKK698	LKK699	LKK700	1	31	female	married or have partner	<min wage	graduate	mixed	no	yes	no	yes	yes	<35 yrs	no	HIVPos	missing	missing	<1000	2
LKK75	Kyiv				10	36	male	married or have partner	min wage-ave income	complete school or vocational school	only opioids	released >1y ago	yes	no	yes	yes	35-49 yrs	yes	HIVPos	undiagnosed	not on ART	<1000	3
LKK750	Kyiv	LKK722	LKK723	LKK724	5	43	male	married or have partner	<min wage	complete school or vocational school	mixed	released <=1y ago	no	no	no	yes	35-49 yrs	no	HIVPos	undiagnosed	not on ART	<1000	2
LKK756	Kyiv	LKK656	LKK657	LKK658	2	33	female	married or have partner	>ave income	technical school or bachelor	only opioids	no	no	no	yes	no	<35 yrs	yes	HIVPos	undiagnosed	not on ART	=>1000	3
LKK757	Kyiv	LKK644	LKK645	LKK646	1	32	male	married or have partner	>ave income	complete school or vocational school	only opioids	released <=1y ago	yes	no	yes	no	<35 yrs	yes	HIVPos	diagnosed	not on ART	=>1000	4
LKK765	Kyiv	LKK434	LKK435	LKK436	7	38	male	married or have partner	min wage-ave income	complete school or vocational school	only opioids	released >1y ago	yes	no	yes	yes	35-49 yrs	no	HIVPos	diagnosed	on ART => 6 m	<1000	4
LKK766	Kyiv	LKK431	LKK432	LKK433	6	39	female	married or have partner	min wage-ave income	complete school or vocational school	only opioids	released >1y ago	yes	no	yes	yes	35-49 yrs	no	HIVPos	diagnosed	on ART => 6 m	<1000	3
LKK767	Kyiv	LKK719	LKK720	LKK721	10	31	female	single	<min wage	complete school or vocational school	mixed	released >1y ago	yes	no	no	yes	<35 yrs	no	HIVPos	diagnosed	on ART <6 m	=>1000	5
LKK769	Kyiv	LKK713	LKK714	LKK715	5	29	female	married or have partner	<min wage	school or less	mixed	no	yes	yes	yes	no	<35 yrs	no	HIVPos	diagnosed	on ART <6 m	<1000	3
LKK779	Kyiv	LKK539	LKK540	LKK541	3	34	male	married or have partner	>ave income	graduate	only stim	released >1y ago	no	no	no	no	<35 yrs	no	HIVPos	undiagnosed	not on ART	=>1000	3
LKK780	Kyiv	LKK548	LKK549	LKK550	2	26	male	married or have partner	min wage-ave income	graduate	only stim	released >1y ago	no	no	no	no	<35 yrs	no	HIVPos	undiagnosed	not on ART	=>1000	3
LKK781	Kyiv	LKK545	LKK546	LKK547	10	31	male	married or have partner	>ave income	complete school or vocational school	mixed	released <=1y ago	yes	no	no	yes	<35 yrs	no	HIVPos	undiagnosed	not on ART	=>1000	2
LKK785	Kyiv	LKK533	LKK534	LKK535	5	45	male	single	<min wage	complete school or vocational school	only opioids	released >1y ago	no	no	no	no	35-49 yrs	no	HIVPos	undiagnosed	not on ART	<1000	7
LKK786	Kyiv	LKK509	LKK510	LKK511	3	38	male	single	min wage-ave income	complete school or vocational school	only stim	released >1y ago	no	no	no	yes	35-49 yrs	no	HIVPos	missing	missing	<1000	4
LKK787	Kyiv	LKK530	LKK531	LKK532	2	47	male	single	min wage-ave income	school or less	mixed	released >1y ago	no	no	no	yes	35-49 yrs	no	HIVPos	undiagnosed	not on ART	=>1000	2
LKK800	Kyiv	LKK575	LKK576	LKK577	2	29	male	single	>ave income	complete school or vocational school	only stim	released >1y ago	yes	yes	no	no	<35 yrs	no	HIVPos	diagnosed	on ART => 6 m	<1000	5
LKK81	Kyiv				15	29	male	married or have partner	min wage-ave income	complete school or vocational school	only opioids	released <=1y ago	no	no	no	no	<35 yrs	no	HIVPos	diagnosed	on ART => 6 m	=>1000	3
LKK811	Kyiv	LKK554	LKK555	LKK556	3	41	male	married or have partner	>ave income	school or less	only opioids	released >1y ago	yes	no	yes	no	35-49 yrs	no	HIVPos	undiagnosed	not on ART	=>1000	2
LKK812	Kyiv	LKK758	LKK759	LKK760	4	36	male	single	min wage-ave income	school or less	only opioids	no	yes	yes	yes	no	35-49 yrs	no	HIVPos	diagnosed	on ART => 6 m	<1000	4
LKK821	Kyiv	LKK785	LKK786	LKK787	1	48	male	married or have partner	min wage-ave income	school or less	mixed	released >1y ago	no	no	yes	yes	35-49 yrs	no	HIVPos	undiagnosed	not on ART	=>1000	4
LKK823	Kyiv	LKK788	LKK789	LKK790	2	31	female	single	<min wage	graduate	only opioids	no	yes	yes	no	yes	<35 yrs	yes	HIVPos	diagnosed	not on ART	=>1000	5
LKK824	Kyiv	LKK659	LKK660	LKK661	5	41	male	single	<min wage	complete school or vocational school	only opioids	no	no	no	no	no	35-49 yrs	no	HIVPos	diagnosed	on ART => 6 m	<1000	5
LKK825	Kyiv	LKK680	LKK681	LKK682	2	38	male	single	<min wage	complete school or vocational school	mixed	no	yes	no	no	no	35-49 yrs	yes	HIVPos	undiagnosed	not on ART	=>1000	4
LKK826	Kyiv	LKK674	LKK675	LKK676	3	38	male	single	<min wage	complete school or vocational school	only opioids	no	no	yes	no	yes	35-49 yrs	yes	HIVPos	diagnosed	on ART => 6 m	<1000	5
LKK831	Kyiv	LKK746	LKK747	LKK748	15	42	male	married or have partner	min wage-ave income	school or less	only opioids	released >1y ago	yes	yes	yes	yes	35-49 yrs	no	HIVPos	diagnosed	on ART => 6 m	=>1000	4
LKK85	Kyiv				10	33	female	married or have partner	>ave income	complete school or vocational school	mixed	no	yes	no	yes	yes	<35 yrs	no	HIVPos	diagnosed	not on ART	<1000	3
LKK858	Kyiv	LKK821	LKK822	LKK823	4	43	male	married or have partner	min wage-ave income	complete school or vocational school	mixed	released <=1y ago	no	yes	no	yes	35-49 yrs	yes	HIVPos	diagnosed	on ART => 6 m	<1000	6
LKK859	Kyiv	LKK806	LKK807	LKK808	3	44	male	single	min wage-ave income	school or less	only opioids	released >1y ago	no	no	no	yes	35-49 yrs	no	HIVPos	undiagnosed	not on ART	<1000	3
LKK860	Kyiv	LKK815	LKK816	LKK817	5	42	male	married or have partner	>ave income	complete school or vocational school	mixed	released >1y ago	yes	no	yes	yes	35-49 yrs	no	HIVPos	diagnosed	on ART <6 m	=>1000	4
LKK861	Kyiv	LKK812	LKK813	LKK814	5	39	female	married or have partner	<min wage	complete school or vocational school	only opioids	no	yes	yes	no	yes	35-49 yrs	no	HIVPos	diagnosed	on ART => 6 m	=>1000	6
LKK863	Kyiv	LKK830	LKK831	LKK832	20	43	male	single	min wage-ave income	complete school or vocational school	only opioids	released <=1y ago	yes	no	yes	no	35-49 yrs	yes	HIVPos	diagnosed	on ART => 6 m	<1000	7
LKK869	Kyiv	LKK857	LKK858	LKK859	5	46	male	married or have partner	min wage-ave income	complete school or vocational school	mixed	released >1y ago	no	no	yes	yes	35-49 yrs	no	HIVPos	diagnosed	on ART => 6 m	<1000	4
LKK873	Kyiv	LKK854	LKK855	LKK856	6	34	male	single	>ave income	complete school or vocational school	only opioids	no	no	no	yes	no	<35 yrs	no	HIVPos	diagnosed	on ART => 6 m	=>1000	6
LKK878	Kyiv	LKK845	LKK846	LKK847	5	36	male	married or have partner	min wage-ave income	complete school or vocational school	only opioids	released >1y ago	no	no	no	no	35-49 yrs	no	HIVPos	missing	missing	<1000	3
LKK880	Kyiv	LKK848	LKK849	LKK850	4	46	female	married or have partner	min wage-ave income	complete school or vocational school	only opioids	no	no	no	no	no	35-49 yrs	yes	HIVPos	diagnosed	on ART => 6 m	=>1000	4
LKK890	Kyiv	LKK872	LKK873	LKK874	15	39	male	married or have partner	<min wage	complete school or vocational school	only opioids	released >1y ago	yes	yes	no	no	35-49 yrs	no	HIVPos	diagnosed	on ART => 6 m	<1000	5
LKK891	Kyiv	LKK869	LKK870	LKK871	5	34	female	married or have partner	<min wage	graduate	mixed	no	yes	no	no	no	<35 yrs	yes	HIVPos	diagnosed	on ART => 6 m	<1000	4
LKK895	Kyiv	LKK890	LKK891	LKK892	2	33	male	married or have partner	min wage-ave income	complete school or vocational school	only opioids	no	yes	yes	yes	no	<35 yrs	yes	HIVPos	diagnosed	on ART <6 m	<1000	4
LL113	Vasylkiv	LL163	LL164	LL165	3	37	male	married or have partner	min wage-ave income	complete school or vocational school	mixed	released >1y ago	no	no	no	no	35-49 yrs	no	HIVPos	diagnosed	not on ART	=>1000	4
LL171	Vasylkiv	LL217	LL218	LL219	2	37	male	single	min wage-ave income	complete school or vocational school	only opioids	released >1y ago	yes	yes	yes	yes	35-49 yrs	no	HIVPos	diagnosed	on ART => 6 m	=>1000	4
LL186	Vasylkiv	LL196	LL197	LL198	3	36	female	single	min wage-ave income	complete school or vocational school	only opioids	no	no	no	no	yes	35-49 yrs	no	HIVPos	undiagnosed	not on ART	=>1000	4
LL20	Vasylkiv	LL40	LL41	LL42	20	40	male	married or have partner	>ave income	complete school or vocational school	only opioids	released >1y ago	no	no	no	no	35-49 yrs	no	HIVPos	undiagnosed	not on ART	=>1000	12
LL21	Vasylkiv	LL46	LL47	LL48	50	42	male	married or have partner	min wage-ave income	school or less	only opioids	released >1y ago	yes	no	yes	yes	35-49 yrs	no	HIVPos	diagnosed	on ART => 6 m	<1000	12
LL217	Vasylkiv	LL445	LL446	LL447	2	37	male	single	min wage-ave income	complete school or vocational school	only opioids	released >1y ago	yes	no	no	yes	35-49 yrs	no	HIVPos	diagnosed	on ART => 6 m	<1000	4
LL220	Vasylkiv	LL343	LL344	LL345	1	39	male	single	min wage-ave income	complete school or vocational school	only opioids	released <=1y ago	no	no	no	no	35-49 yrs	no	HIVPos	diagnosed	not on ART	=>1000	4
LL222	Vasylkiv	LL337	LL338	LL339	3	30	male	married or have partner	>ave income	school or less	mixed	released >1y ago	yes	yes	no	yes	<35 yrs	yes	HIVPos	diagnosed	not on ART	=>1000	4
LL224	Vasylkiv	LL235	LL236	LL237	4	33	male	single	min wage-ave income	complete school or vocational school	only opioids	no	yes	no	no	no	<35 yrs	no	HIVPos	undiagnosed	not on ART	<1000	4
LL229	Vasylkiv	LL244	LL245	LL246	10	26	male	single	min wage-ave income	school or less	only opioids	released >1y ago	yes	no	yes	yes	<35 yrs	no	HIVPos	undiagnosed	not on ART	=>1000	12
LL236	Vasylkiv	LL307	LL308	LL309	25	32	male	single	>ave income	complete school or vocational school	only opioids	no	yes	no	no	no	<35 yrs	no	HIVPos	diagnosed	on ART => 6 m	<1000	12
LL24	Vasylkiv	LL49	LL50	LL51	20	43	male	single	min wage-ave income	complete school or vocational school	mixed	released >1y ago	yes	no	yes	yes	35-49 yrs	yes	HIVPos	diagnosed	on ART => 6 m	<1000	12
LL25	Vasylkiv	LL37	LL38	LL39	4	37	male	married or have partner	>ave income	complete school or vocational school	only opioids	no	no	no	yes	yes	35-49 yrs	no	HIVPos	undiagnosed	not on ART	=>1000	4
LL26	Vasylkiv	LL34	LL35	LL36	8	28	male	single	<min wage	school or less	mixed	released >1y ago	yes	no	yes	no	<35 yrs	no	HIVPos	diagnosed	not on ART	=>1000	4
LL28	Vasylkiv	LL58	LL59	LL60	5	46	female	married or have partner	min wage-ave income	school or less	only opioids	released >1y ago	yes	no	yes	yes	35-49 yrs	no	HIVPos	undiagnosed	not on ART	=>1000	4
LL304	Vasylkiv	LL526	LL527	LL528	10	29	male	single	min wage-ave income	complete school or vocational school	only opioids	no	yes	no	no	no	<35 yrs	no	HIVPos	undiagnosed	not on ART	=>1000	4
LL311	Vasylkiv	LL547	LL548	LL549	1	41	female	single	<min wage	technical school or bachelor	only opioids	no	yes	yes	no	no	35-49 yrs	no	HIVPos	diagnosed	on ART => 6 m	<1000	4
LL312	Vasylkiv	LL469	LL470	LL471	5	39	female	single	min wage-ave income	complete school or vocational school	only opioids	no	no	no	no	no	35-49 yrs	no	HIVPos	undiagnosed	not on ART	=>1000	4
LL317	Vasylkiv	LL385	LL386	LL387	3	36	male	single	min wage-ave income	school or less	only opioids	no	no	no	no	yes	35-49 yrs	no	HIVPos	undiagnosed	not on ART	<1000	4
LL46	Vasylkiv	LL133	LL134	LL135	5	41	female	single	min wage-ave income	school or less	only opioids	no	yes	yes	no	no	35-49 yrs	no	HIVPos	diagnosed	on ART => 6 m	=>1000	4
LL49	Vasylkiv	LL424	LL425	LL426	5	32	male	single	min wage-ave income	complete school or vocational school	only opioids	no	no	no	no	no	<35 yrs	no	HIVPos	undiagnosed	not on ART	=>1000	4
LL50	Vasylkiv	LL169	LL170	LL171	6	37	male	single	>ave income	complete school or vocational school	only opioids	released <=1y ago	yes	no	no	no	35-49 yrs	no	HIVPos	diagnosed	on ART => 6 m	<1000	4
LL597	Vasylkiv	LL733	LL734	LL735	10	34	female	single	min wage-ave income	graduate	mixed	no	yes	no	no	no	<35 yrs	no	HIVPos	diagnosed	on ART => 6 m	<1000	12
LL61	Vasylkiv	LL67	LL68	LL69	5	38	male	married or have partner	>ave income	complete school or vocational school	mixed	no	yes	yes	no	no	35-49 yrs	no	HIVPos	diagnosed	on ART => 6 m	<1000	4
LL673	Vasylkiv	LL730	LL731	LL732	5	43	male	married or have partner	min wage-ave income	complete school or vocational school	only opioids	released >1y ago	yes	yes	yes	no	35-49 yrs	no	HIVPos	diagnosed	on ART => 6 m	<1000	4
LL7	Vasylkiv	LL10	LL11	LL12	1	32	male	married or have partner	min wage-ave income	school or less	only opioids	released >1y ago	yes	yes	no	no	<35 yrs	no	HIVPos	diagnosed	on ART => 6 m	=>1000	4
LL70	Vasylkiv	LL151	LL152	LL153	25	32	female	single	min wage-ave income	school or less	only opioids	released >1y ago	yes	yes	no	yes	<35 yrs	yes	HIVPos	diagnosed	on ART => 6 m	=>1000	12
LL715	Vasylkiv	LL754	LL755	LL756	30	43	male	married or have partner	min wage-ave income	complete school or vocational school	mixed	released >1y ago	yes	no	yes	no	35-49 yrs	no	HIVPos	diagnosed	on ART => 6 m	<1000	12
LL716	Vasylkiv	LL766	LL767	LL768	3	36	female	single	min wage-ave income	complete school or vocational school	only opioids	no	no	no	yes	no	35-49 yrs	no	HIVPos	undiagnosed	not on ART	=>1000	4
LL791	Vasylkiv	LL868	LL869	LL870	10	26	male	single	min wage-ave income	complete school or vocational school	mixed	no	yes	no	no	yes	<35 yrs	yes	HIVPos	diagnosed	not on ART	=>1000	12
LL80	Vasylkiv	LL112	LL113	LL114	20	34	female	married or have partner	min wage-ave income	complete school or vocational school	only opioids	no	yes	yes	no	no	<35 yrs	no	HIVPos	diagnosed	on ART => 6 m	=>1000	12
LL86	Vasylkiv	LL256	LL257	LL258	5	29	male	single	min wage-ave income	complete school or vocational school	only opioids	no	no	no	no	no	<35 yrs	no	HIVPos	undiagnosed	not on ART	=>1000	4
LL868	Vasylkiv				40	24	male	single	min wage-ave income	complete school or vocational school	only opioids	no	yes	no	no	no	<35 yrs	no	HIVPos	undiagnosed	not on ART	=>1000	12
LM1	Fastiv	LM22	LM23	LM24	5	33	male	single	>ave income	complete school or vocational school	only opioids	no	yes	no	no	no	<35 yrs	no	HIVPos	missing	missing	=>1000	4
LM105	Fastiv	LM151	LM152	LM153	5	44	male	married or have partner	min wage-ave income	complete school or vocational school	only opioids	released >1y ago	yes	no	no	yes	35-49 yrs	yes	HIVPos	missing	missing	<1000	5
LM12	Fastiv	LM31	LM32	LM33	5	31	male	single	min wage-ave income	complete school or vocational school	only opioids	released >1y ago	yes	yes	no	no	<35 yrs	no	HIVPos	diagnosed	on ART => 6 m	=>1000	2
LM124	Fastiv	LM316	LM317	LM318	5	33	male	single	min wage-ave income	complete school or vocational school	only opioids	no	yes	no	no	no	<35 yrs	yes	HIVPos	diagnosed	not on ART	=>1000	6
LM125	Fastiv	LM322	LM323	LM324	1	40	male	single	<min wage	school or less	only opioids	no	yes	no	no	yes	35-49 yrs	yes	HIVPos	diagnosed	on ART <6 m	<1000	5
LM129	Fastiv	LM235	LM236	LM237	3	29	male	married or have partner	min wage-ave income	complete school or vocational school	mixed	no	no	no	no	no	<35 yrs	no	HIVPos	undiagnosed	not on ART	=>1000	5
LM13	Fastiv	LM49	LM50	LM51	5	43	female	married or have partner	min wage-ave income	complete school or vocational school	only opioids	no	yes	no	yes	no	35-49 yrs	yes	HIVPos	diagnosed	on ART => 6 m	<1000	5
LM132	Fastiv	LM298	LM299	LM300	5	45	male	married or have partner	<min wage	complete school or vocational school	only opioids	released >1y ago	yes	no	no	no	35-49 yrs	no	HIVPos	undiagnosed	not on ART	=>1000	6
LM139	Fastiv	LM190	LM191	LM192	4	33	male	single	<min wage	complete school or vocational school	only opioids	no	yes	no	yes	no	<35 yrs	no	HIVPos	missing	missing	=>1000	3
LM14	Fastiv	LM52	LM53	LM54	3	44	male	married or have partner	<min wage	complete school or vocational school	only opioids	released >1y ago	yes	no	yes	no	35-49 yrs	yes	HIVPos	diagnosed	on ART => 6 m	<1000	5
LM141	Fastiv	LM175	LM176	LM177	3	29	female	single	<min wage	complete school or vocational school	only opioids	no	yes	no	no	yes	<35 yrs	yes	HIVPos	diagnosed	on ART => 6 m	=>1000	3
LM152	Fastiv	LM271	LM272	LM273	5	36	male	married or have partner	<min wage	complete school or vocational school	only opioids	released >1y ago	no	no	no	no	35-49 yrs	no	HIVPos	undiagnosed	not on ART	<1000	4
LM17	Fastiv	LM46	LM47	LM48	5	41	male	married or have partner	<min wage	complete school or vocational school	only opioids	released >1y ago	yes	no	yes	no	35-49 yrs	yes	HIVPos	diagnosed	on ART => 6 m	<1000	4
LM175	Fastiv	LM250	LM251	LM252	5	32	male	single	min wage-ave income	school or less	only opioids	released >1y ago	yes	no	no	no	<35 yrs	yes	HIVPos	missing	missing	=>1000	2
LM18	Fastiv	LM43	LM44	LM45	3	33	female	married or have partner	min wage-ave income	complete school or vocational school	only opioids	no	yes	no	yes	yes	<35 yrs	no	HIVPos	diagnosed	on ART => 6 m	<1000	5
LM187	Fastiv	LM406	LM407	LM408	5	39	female	married or have partner	min wage-ave income	complete school or vocational school	only opioids	no	yes	no	yes	no	35-49 yrs	yes	HIVPos	diagnosed	on ART => 6 m	<1000	4
LM189	Fastiv	LM382	LM383	LM384	2	43	female	married or have partner	min wage-ave income	complete school or vocational school	only opioids	no	yes	no	yes	no	35-49 yrs	yes	HIVPos	diagnosed	on ART => 6 m	=>1000	3
LM200	Fastiv	LM283	LM284	LM285	3	55	male	single	min wage-ave income	graduate	only opioids	released >1y ago	yes	yes	no	no	50+ yrs	yes	HIVPos	diagnosed	on ART => 6 m	<1000	4
LM201	Fastiv	LM280	LM281	LM282	5	34	female	married or have partner	<min wage	school or less	only opioids	released >1y ago	yes	no	no	no	<35 yrs	no	HIVPos	missing	missing	<1000	3
LM207	Fastiv	LM277	LM278	LM279	5	40	male	married or have partner	min wage-ave income	complete school or vocational school	only stim	released >1y ago	no	no	yes	no	35-49 yrs	no	HIVPos	missing	missing	<1000	4
LM212	Fastiv	LM466	LM467	LM468	5	33	male	single	>ave income	graduate	only opioids	no	no	no	yes	yes	<35 yrs	no	HIVPos	undiagnosed	not on ART	<1000	2
LM213	Fastiv	LM478	LM479	LM480	3	33	male	married or have partner	min wage-ave income	complete school or vocational school	only opioids	no	yes	no	no	no	<35 yrs	no	HIVPos	diagnosed	on ART => 6 m	<1000	4
LM24	Fastiv	LM61	LM62	LM63	1	45	male	single	min wage-ave income	school or less	only opioids	released >1y ago	yes	no	no	no	35-49 yrs	no	HIVPos	diagnosed	on ART <6 m	=>1000	3
LM266	Fastiv	LM397	LM398	LM399	4	28	male	married or have partner	min wage-ave income	graduate	only opioids	no	yes	no	yes	no	<35 yrs	yes	HIVPos	diagnosed	on ART => 6 m	<1000	5
LM272	Fastiv	LM433	LM434	LM435	2	34	female	married or have partner	<min wage	school or less	only opioids	no	no	no	yes	yes	<35 yrs	no	HIVPos	undiagnosed	not on ART	=>1000	1
LM273	Fastiv	LM430	LM431	LM432	10	38	male	married or have partner	min wage-ave income	complete school or vocational school	only opioids	no	no	no	no	no	35-49 yrs	no	HIVPos	undiagnosed	not on ART	=>1000	6
LM275	Fastiv	LM343	LM344	LM345	2	25	male	single	min wage-ave income	complete school or vocational school	only opioids	no	no	no	yes	no	<35 yrs	no	HIVPos	undiagnosed	not on ART	=>1000	1
LM276	Fastiv	LM346	LM347	LM348	5	25	male	married or have partner	<min wage	complete school or vocational school	only opioids	released >1y ago	yes	no	yes	no	<35 yrs	no	HIVPos	undiagnosed	not on ART	=>1000	2
LM292	Fastiv				2	48	female	married or have partner	<min wage	complete school or vocational school	only stim	no	no	no	yes	no	35-49 yrs	no	HIVPos	diagnosed	on ART => 6 m	<1000	6
LM298	Fastiv	LM364	LM365	LM366	3	41	male	single	<min wage	school or less	only opioids	no	yes	no	no	yes	35-49 yrs	no	HIVPos	diagnosed	on ART time NA	<1000	4
LM3	Fastiv	LM13	LM14	LM15	5	34	male	single	min wage-ave income	complete school or vocational school	only opioids	no	yes	no	no	no	<35 yrs	yes	HIVPos	diagnosed	on ART <6 m	=>1000	4
LM300	Fastiv	LM409	LM410	LM411	10	39	male	married or have partner	<min wage	complete school or vocational school	only opioids	released >1y ago	yes	no	no	no	35-49 yrs	yes	HIVPos	diagnosed	on ART => 6 m	<1000	7
LM320	Fastiv	LM370	LM371	LM372	5	34	male	single	min wage-ave income	complete school or vocational school	only opioids	no	no	no	no	no	<35 yrs	no	HIVPos	diagnosed	not on ART	=>1000	4
LM321	Fastiv	LM373	LM374	LM375	3	38	male	married or have partner	<min wage	school or less	mixed	no	no	no	yes	no	35-49 yrs	no	HIVPos	missing	missing	=>1000	5
LM331	Fastiv	LM556	LM557	LM558	50	37	male	married or have partner	<min wage	complete school or vocational school	only opioids	released >1y ago	no	no	no	no	35-49 yrs	yes	HIVPos	diagnosed	not on ART	=>1000	7
LM335	Fastiv	LM421	LM422	LM423	5	43	male	married or have partner	<min wage	technical school or bachelor	only opioids	no	no	no	yes	no	35-49 yrs	no	HIVPos	missing	missing	<1000	4
LM378	Fastiv	LM508	LM509	LM510	1	27	male	single	min wage-ave income	school or less	only stim	no	no	no	no	no	<35 yrs	no	HIVPos	diagnosed	not on ART	=>1000	1
LM397	Fastiv				2	27	male	married or have partner	<min wage	school or less	mixed	released >1y ago	no	no	no	no	<35 yrs	no	HIVPos	undiagnosed	not on ART	<1000	2
LM420	Fastiv	LM499	LM500	LM501	5	41	male	married or have partner	>ave income	complete school or vocational school	only opioids	released >1y ago	no	no	yes	yes	35-49 yrs	no	HIVPos	diagnosed	on ART time NA	<1000	5
LM421	Fastiv	LM487	LM488	LM489	3	39	male	married or have partner	min wage-ave income	complete school or vocational school	only opioids	no	no	no	yes	no	35-49 yrs	no	HIVPos	missing	missing	<1000	4
LM423	Fastiv	LM439	LM440	LM441	1	45	male	single	>ave income	complete school or vocational school	only opioids	released <=1y ago	yes	no	no	no	35-49 yrs	no	HIVPos	missing	missing	<1000	2
LM451	Fastiv	LM595	LM596	LM597	1	49	female	married or have partner	<min wage	school or less	only opioids	no	no	no	yes	no	35-49 yrs	no	HIVPos	undiagnosed	not on ART	<1000	4
LM46	Fastiv	LM538	LM539	LM540	3	32	female	single	<min wage	complete school or vocational school	only opioids	released >1y ago	no	no	no	no	<35 yrs	no	HIVPos	missing	missing	=>1000	1
LM47	Fastiv	LM301	LM302	LM303	3	35	female	married or have partner	min wage-ave income	complete school or vocational school	only stim	no	no	no	yes	no	35-49 yrs	no	HIVPos	diagnosed	on ART => 6 m	<1000	6
LM49	Fastiv	LM70	LM71	LM72	3	32	female	married or have partner	min wage-ave income	complete school or vocational school	only opioids	no	yes	no	no	yes	<35 yrs	yes	HIVPos	missing	missing	<1000	5
LM493	Fastiv	LM631	LM632	LM633	3	33	male	single	min wage-ave income	school or less	only opioids	no	no	no	no	yes	<35 yrs	no	HIVPos	undiagnosed	not on ART	=>1000	7
LM51	Fastiv	LM103	LM104	LM105	1	42	male	single	<min wage	school or less	only opioids	released >1y ago	yes	no	no	no	35-49 yrs	no	HIVPos	missing	missing	<1000	4
LM58	Fastiv	LM154	LM155	LM156	3	33	male	single	<min wage	complete school or vocational school	mixed	no	yes	no	yes	no	<35 yrs	yes	HIVPos	missing	missing	=>1000	2
LM6	Fastiv	LM7	LM8	LM9	1	28	male	single	min wage-ave income	technical school or bachelor	only opioids	no	yes	no	yes	no	<35 yrs	yes	HIVPos	diagnosed	on ART => 6 m	<1000	5
LM604	Fastiv				3	44	female	married or have partner	>ave income	complete school or vocational school	only opioids	released >1y ago	yes	no	yes	no	35-49 yrs	no	HIVPos	diagnosed	not on ART	=>1000	6
LM629	Fastiv				3	43	male	married or have partner	min wage-ave income	complete school or vocational school	only opioids	released >1y ago	yes	yes	yes	no	35-49 yrs	no	HIVPos	diagnosed	on ART => 6 m	<1000	3
LM630	Fastiv				3	29	male	married or have partner	<min wage	school or less	only opioids	released <=1y ago	no	no	no	yes	<35 yrs	no	HIVPos	diagnosed	on ART <6 m	<1000	5
LM7	Fastiv	LM208	LM209	LM210	3	28	male	single	<min wage	complete school or vocational school	mixed	released <=1y ago	no	no	no	yes	<35 yrs	no	HIVPos	diagnosed	not on ART	=>1000	4
LM76	Fastiv	LM115	LM116	LM117	3	39	male	married or have partner	min wage-ave income	school or less	mixed	released >1y ago	yes	yes	no	no	35-49 yrs	no	HIVPos	diagnosed	on ART => 6 m	<1000	1
LM78	Fastiv	LM106	LM107	LM108	3	30	male	married or have partner	>ave income	complete school or vocational school	only opioids	released >1y ago	yes	no	yes	yes	<35 yrs	yes	HIVPos	undiagnosed	not on ART	=>1000	7
LM79	Fastiv	LM160	LM161	LM162	2	35	male	single	<min wage	complete school or vocational school	only opioids	no	yes	no	no	no	35-49 yrs	yes	HIVPos	diagnosed	on ART => 6 m	<1000	4
LM80	Fastiv	LM157	LM158	LM159	3	34	male	married or have partner	min wage-ave income	complete school or vocational school	only opioids	released >1y ago	yes	no	no	no	<35 yrs	yes	HIVPos	diagnosed	on ART => 6 m	<1000	3
LM81	Fastiv	LM139	LM140	LM141	5	41	male	married or have partner	min wage-ave income	complete school or vocational school	only opioids	no	no	no	no	no	35-49 yrs	no	HIVPos	missing	missing	<1000	5
LM82	Fastiv	LM118	LM119	LM120	3	31	male	single	<min wage	complete school or vocational school	only opioids	released >1y ago	yes	no	yes	no	<35 yrs	yes	HIVPos	diagnosed	on ART => 6 m	<1000	2
LM83	Fastiv	LM133	LM134	LM135	3	44	female	married or have partner	min wage-ave income	graduate	only opioids	no	yes	no	no	no	35-49 yrs	yes	HIVPos	diagnosed	on ART => 6 m	<1000	5
LM88	Fastiv	LM121	LM122	LM123	3	40	female	single	<min wage	technical school or bachelor	only opioids	no	yes	no	no	yes	35-49 yrs	yes	HIVPos	diagnosed	on ART => 6 m	<1000	5
LM89	Fastiv	LM148	LM149	LM150	5	31	female	married or have partner	min wage-ave income	technical school or bachelor	only opioids	no	yes	no	no	no	<35 yrs	yes	HIVPos	diagnosed	on ART => 6 m	<1000	8
LN104	Kropyvnytskyi	LN199	LN200	LN201	3	47	female	single	min wage-ave income	complete school or vocational school	mixed	no	yes	no	no	no	35-49 yrs	no	HIVPos	undiagnosed	not on ART	=>1000	3
LN110	Kropyvnytskyi	LN178	LN179	LN180	6	42	male	single	min wage-ave income	complete school or vocational school	only opioids	no	yes	yes	no	no	35-49 yrs	no	HIVPos	diagnosed	not on ART	=>1000	5
LN130	Kropyvnytskyi	LN371	LN372		3	32	male	married or have partner	min wage-ave income	complete school or vocational school	only opioids	no	yes	no	yes	yes	<35 yrs	no	HIVPos	diagnosed	not on ART	=>1000	5
LN140	Kropyvnytskyi	LN365	LN366		6	35	male	single	min wage-ave income	complete school or vocational school	only opioids	no	yes	no	yes	no	35-49 yrs	no	HIVPos	diagnosed	on ART => 6 m	<1000	9
LN156	Kropyvnytskyi	LN265	LN266	LN267	4	36	male	single	<min wage	complete school or vocational school	only opioids	released >1y ago	no	no	no	no	35-49 yrs	no	HIVPos	diagnosed	not on ART	<1000	4
LN18	Kropyvnytskyi	LN37	LN38	LN39	3	34	male	married or have partner	<min wage	complete school or vocational school	only opioids	released >1y ago	yes	yes	no	yes	<35 yrs	no	HIVPos	diagnosed	on ART => 6 m	<1000	4
LN195	Kropyvnytskyi	LN349	LN350		3	36	male	married or have partner	min wage-ave income	complete school or vocational school	only opioids	released >1y ago	yes	no	no	no	35-49 yrs	no	HIVPos	undiagnosed	not on ART	<1000	4
LN20	Kropyvnytskyi	LN76	LN77	LN78	3	42	male	married or have partner	min wage-ave income	complete school or vocational school	only opioids	no	no	no	no	no	35-49 yrs	no	HIVPos	diagnosed	on ART => 6 m	<1000	5
LN266	Kropyvnytskyi	LN443	LN444	LN445	5	34	male	single	<min wage	complete school or vocational school	only opioids	no	no	no	yes	no	<35 yrs	no	HIVPos	undiagnosed	not on ART	=>1000	5
LN267	Kropyvnytskyi	LN440	LN441	LN442	3	34	male	single	min wage-ave income	complete school or vocational school	only opioids	no	yes	no	no	no	<35 yrs	yes	HIVPos	undiagnosed	not on ART	<1000	4
LN27	Kropyvnytskyi	LN49	LN50	LN51	5	39	male	married or have partner	min wage-ave income	technical school or bachelor	only opioids	released >1y ago	no	no	no	no	35-49 yrs	no	HIVPos	undiagnosed	not on ART	<1000	4
LN286	Kropyvnytskyi	LN430	LN431		3	32	male	single	min wage-ave income	complete school or vocational school	mixed	no	no	no	yes	yes	<35 yrs	no	HIVPos	undiagnosed	not on ART	=>1000	2
LN290	Kropyvnytskyi	LN339	LN340		4	32	male	married or have partner	min wage-ave income	complete school or vocational school	only opioids	released >1y ago	no	no	yes	no	<35 yrs	no	HIVPos	undiagnosed	not on ART	=>1000	3
LN316	Kropyvnytskyi	LN387	LN388		3	25	female	single	min wage-ave income	complete school or vocational school	only stim	no	yes	no	no	no	<35 yrs	no	HIVPos	undiagnosed	not on ART	=>1000	6
LN320	Kropyvnytskyi	LN409	LN410		4	42	male	married or have partner	min wage-ave income	complete school or vocational school	only opioids	no	no	no	no	no	35-49 yrs	no	HIVPos	undiagnosed	not on ART	=>1000	7
LN327	Kropyvnytskyi	LN379	LN380		3	36	male	married or have partner	min wage-ave income	complete school or vocational school	only opioids	no	yes	no	no	no	35-49 yrs	no	HIVPos	missing	missing	=>1000	4
LN34	Kropyvnytskyi	LN67	LN68	LN69	5	35	male	married or have partner	min wage-ave income	complete school or vocational school	only opioids	released >1y ago	no	no	no	no	35-49 yrs	no	HIVPos	diagnosed	on ART => 6 m	=>1000	4
LN345	Kropyvnytskyi	LN411	LN412		3	33	male	married or have partner	>ave income	complete school or vocational school	only opioids	released >1y ago	yes	no	no	no	<35 yrs	no	HIVPos	undiagnosed	not on ART	=>1000	5
LN399	Kropyvnytskyi	LN541			3	31	female	married or have partner	min wage-ave income	complete school or vocational school	only opioids	no	yes	no	yes	no	<35 yrs	no	HIVPos	undiagnosed	not on ART	=>1000	4
LN4	Kropyvnytskyi	LN40	LN41	LN42	5	40	male	single	min wage-ave income	complete school or vocational school	only stim	no	no	no	no	yes	35-49 yrs	no	HIVPos	diagnosed	on ART time NA	=>1000	4
LN40	Kropyvnytskyi	LN88	LN89	LN90	3	32	male	single	min wage-ave income	complete school or vocational school	only opioids	no	yes	no	no	no	<35 yrs	no	HIVPos	undiagnosed	not on ART	=>1000	5
LN400	Kropyvnytskyi				3	30	female	married or have partner	>ave income	complete school or vocational school	only opioids	released >1y ago	yes	no	yes	no	<35 yrs	no	HIVPos	diagnosed	not on ART	=>1000	4
LN407	Kropyvnytskyi	LN494	LN495	LN496	3	52	male	single	min wage-ave income	complete school or vocational school	only opioids	released >1y ago	no	no	yes	no	50+ yrs	no	HIVPos	undiagnosed	not on ART	=>1000	6
LN41	Kropyvnytskyi	LN85	LN86	LN87	10	37	male	married or have partner	<min wage	complete school or vocational school	only opioids	released >1y ago	no	no	no	no	35-49 yrs	no	HIVPos	undiagnosed	not on ART	=>1000	5
LN419	Kropyvnytskyi	LN503	LN504	LN505	3	42	female	married or have partner	<min wage	complete school or vocational school	only stim	no	no	no	yes	no	35-49 yrs	no	HIVPos	diagnosed	not on ART	=>1000	4
LN42	Kropyvnytskyi	LN79	LN80	LN81	3	33	male	single	min wage-ave income	school or less	only opioids	released >1y ago	no	no	no	no	<35 yrs	no	HIVPos	undiagnosed	not on ART	=>1000	4
LN421	Kropyvnytskyi	LN543	LN544	LN545	3	41	female	single	min wage-ave income	complete school or vocational school	only opioids	no	yes	no	no	no	35-49 yrs	no	HIVPos	undiagnosed	not on ART	=>1000	6
LN426	Kropyvnytskyi	LN515	LN516	LN517	3	32	female	married or have partner	min wage-ave income	complete school or vocational school	only opioids	no	no	no	yes	yes	<35 yrs	no	HIVPos	diagnosed	not on ART	=>1000	3
LN523	Kropyvnytskyi				2	42	female	married or have partner	min wage-ave income	complete school or vocational school	mixed	no	no	no	yes	no	35-49 yrs	no	HIVPos	undiagnosed	not on ART	=>1000	5
LN538	Kropyvnytskyi				3	41	male	single	<min wage	complete school or vocational school	only opioids	no	yes	yes	no	no	35-49 yrs	no	HIVPos	diagnosed	not on ART	=>1000	3
LN54	Kropyvnytskyi	LN313	LN314		5	39	male	married or have partner	<min wage	complete school or vocational school	only stim	no	no	no	no	no	35-49 yrs	no	HIVPos	diagnosed	on ART => 6 m	<1000	5
LN6	Kropyvnytskyi	LN43	LN44	LN45	5	32	male	single	min wage-ave income	school or less	only opioids	no	no	no	no	no	<35 yrs	no	HIVPos	undiagnosed	not on ART	=>1000	4
LN69	Kropyvnytskyi	LN133	LN134	LN135	3	38	male	single	>ave income	technical school or bachelor	mixed	no	no	no	no	no	35-49 yrs	no	HIVPos	undiagnosed	not on ART	<1000	4
LN92	Kropyvnytskyi	LN106	LN107	LN108	4	35	male	single	min wage-ave income	complete school or vocational school	only opioids	no	no	no	no	yes	35-49 yrs	yes	HIVPos	diagnosed	on ART <6 m	<1000	2
LO1	Severodonetsk	LO23	LO24	LO25	20	36	female	married or have partner	<min wage	complete school or vocational school	only opioids	released >1y ago	no	no	yes	yes	35-49 yrs	yes	HIVPos	diagnosed	on ART <6 m	<1000	10
LO11	Severodonetsk	LO35	LO36	LO37	10	31	male	married or have partner	<min wage	complete school or vocational school	mixed	released >1y ago	yes	no	yes	yes	<35 yrs	yes	HIVPos	diagnosed	on ART => 6 m	<1000	4
LO111	Severodonetsk	LO215	LO216	LO217	15	45	male	single	min wage-ave income	complete school or vocational school	only opioids	released >1y ago	yes	no	yes	no	35-49 yrs	no	HIVPos	diagnosed	on ART time NA	<1000	4
LO114	Severodonetsk	LO260	LO261	LO262	20	29	male	single	<min wage	complete school or vocational school	mixed	released >1y ago	yes	no	yes	yes	<35 yrs	no	HIVPos	diagnosed	on ART => 6 m	<1000	4
LO117	Severodonetsk	LO263	LO264	LO265	20	37	male	single	min wage-ave income	complete school or vocational school	mixed	released >1y ago	no	no	yes	yes	35-49 yrs	no	HIVPos	undiagnosed	not on ART	=>1000	8
LO124	Severodonetsk	LO678	LO679	LO680	6	29	female	married or have partner	min wage-ave income	complete school or vocational school	mixed	no	no	no	no	yes	<35 yrs	yes	HIVPos	undiagnosed	not on ART	=>1000	6
LO126	Severodonetsk	LO302	LO303	LO304	15	35	female	single	<min wage	complete school or vocational school	mixed	released >1y ago	yes	no	yes	no	35-49 yrs	yes	HIVPos	diagnosed	on ART => 6 m	=>1000	4
LO133	Severodonetsk	LO383	LO384	LO385	5	40	female	single	<min wage	complete school or vocational school	only opioids	released >1y ago	yes	yes	yes	yes	35-49 yrs	yes	HIVPos	diagnosed	on ART => 6 m	=>1000	5
LO136	Severodonetsk	LO314	LO315	LO316	5	37	male	single	min wage-ave income	complete school or vocational school	mixed	released >1y ago	yes	no	no	yes	35-49 yrs	no	HIVPos	undiagnosed	not on ART	=>1000	5
LO145	Severodonetsk	LO362	LO363	LO364	4	41	female	married or have partner	min wage-ave income	complete school or vocational school	only opioids	no	yes	no	no	yes	35-49 yrs	yes	HIVPos	diagnosed	on ART => 6 m	<1000	4
LO146	Severodonetsk	LO368	LO369	LO370	3	34	male	single	min wage-ave income	complete school or vocational school	only opioids	no	yes	no	no	yes	<35 yrs	no	HIVPos	diagnosed	on ART => 6 m	<1000	4
LO186	Severodonetsk	LO579	LO580	LO581	3	39	male	married or have partner	min wage-ave income	complete school or vocational school	only opioids	no	no	no	yes	no	35-49 yrs	no	HIVPos	diagnosed	not on ART	=>1000	8
LO195	Severodonetsk	LO335	LO336	LO337	2	34	male	single	<min wage	school or less	mixed	released <=1y ago	no	no	yes	yes	<35 yrs	no	HIVPos	missing	missing	=>1000	4
LO22	Severodonetsk	LO59	LO60	LO61	5	39	male	married or have partner	>ave income	technical school or bachelor	only opioids	released >1y ago	no	no	no	yes	35-49 yrs	no	HIVPos	undiagnosed	not on ART	=>1000	6
LO229	Severodonetsk	LO561	LO562	LO563	5	31	male	single	min wage-ave income	complete school or vocational school	only opioids	released >1y ago	no	no	no	yes	<35 yrs	no	HIVPos	undiagnosed	not on ART	=>1000	4
LO24	Severodonetsk	LO38	LO39	LO40	20	40	male	single	min wage-ave income	graduate	mixed	released >1y ago	yes	yes	no	yes	35-49 yrs	yes	HIVPos	diagnosed	on ART time NA	=>1000	4
LO25	Severodonetsk	LO29	LO30	LO31	5	35	male	single	<min wage	school or less	mixed	released >1y ago	yes	no	no	yes	35-49 yrs	no	HIVPos	diagnosed	on ART => 6 m	<1000	6
LO257	Severodonetsk	LO450	LO451	LO452	20	34	male	single	<min wage	complete school or vocational school	mixed	released >1y ago	yes	no	yes	no	<35 yrs	yes	HIVPos	diagnosed	on ART time NA	=>1000	12
LO26	Severodonetsk	LO101	LO102	LO103	10	33	male	single	<min wage	complete school or vocational school	only opioids	released >1y ago	yes	no	no	yes	<35 yrs	yes	HIVPos	diagnosed	on ART => 6 m	<1000	9
LO269	Severodonetsk	LO633	LO634	LO635	3	32	male	single	min wage-ave income	complete school or vocational school	only opioids	no	yes	yes	no	no	<35 yrs	no	HIVPos	diagnosed	on ART <6 m	=>1000	5
LO27	Severodonetsk	LO110	LO111	LO112	30	43	male	single	min wage-ave income	complete school or vocational school	only opioids	released >1y ago	yes	no	no	yes	35-49 yrs	no	HIVPos	diagnosed	not on ART	=>1000	7
LO29	Severodonetsk	LO447	LO448	LO449	3	38	female	single	<min wage	complete school or vocational school	only opioids	released >1y ago	yes	yes	yes	yes	35-49 yrs	yes	HIVPos	diagnosed	on ART time NA	<1000	7
LO294	Severodonetsk	LO380	LO381	LO382	5	35	female	single	<min wage	complete school or vocational school	mixed	no	yes	no	no	yes	35-49 yrs	no	HIVPos	diagnosed	on ART => 6 m	=>1000	6
LO302	Severodonetsk	LO714	LO715	LO716	20	31	female	single	min wage-ave income	complete school or vocational school	mixed	no	yes	no	yes	no	<35 yrs	yes	HIVPos	diagnosed	on ART => 6 m	=>1000	6
LO303	Severodonetsk	LO326	LO327	LO328	3	29	male	married or have partner	min wage-ave income	complete school or vocational school	only opioids	released <=1y ago	no	no	yes	no	<35 yrs	no	HIVPos	diagnosed	not on ART	=>1000	8
LO304	Severodonetsk	LO323	LO324	LO325	3	26	female	married or have partner	<min wage	complete school or vocational school	mixed	no	yes	no	yes	yes	<35 yrs	no	HIVPos	diagnosed	on ART => 6 m	<1000	5
LO309	Severodonetsk	LO474	LO475	LO476	1	32	male	single	min wage-ave income	complete school or vocational school	only stim	no	no	no	yes	no	<35 yrs	no	HIVPos	undiagnosed	not on ART	=>1000	4
LO312	Severodonetsk	LO699	LO700	LO701	3	49	female	married or have partner	<min wage	technical school or bachelor	only opioids	no	yes	no	yes	yes	35-49 yrs	no	HIVPos	undiagnosed	not on ART	<1000	5
LO314	Severodonetsk	LO723	LO724	LO725	3	37	male	single	min wage-ave income	complete school or vocational school	only opioids	no	yes	yes	no	no	35-49 yrs	yes	HIVPos	diagnosed	on ART => 6 m	=>1000	2
LO340	Severodonetsk	LO567	LO568	LO569	3	40	male	single	min wage-ave income	complete school or vocational school	only opioids	released >1y ago	no	no	no	yes	35-49 yrs	no	HIVPos	missing	missing	=>1000	1
LO348	Severodonetsk	LO425	LO426	LO427	2	32	female	married or have partner	<min wage	complete school or vocational school	mixed	no	yes	no	no	yes	<35 yrs	no	HIVPos	diagnosed	on ART => 6 m	<1000	5
LO349	Severodonetsk	LO422	LO423	LO424	10	29	male	married or have partner	min wage-ave income	complete school or vocational school	mixed	no	yes	yes	no	yes	<35 yrs	yes	HIVPos	diagnosed	on ART => 6 m	=>1000	4
LO368	Severodonetsk	LO441	LO442	LO443	2	41	female	single	min wage-ave income	complete school or vocational school	only opioids	released >1y ago	yes	yes	no	yes	35-49 yrs	yes	HIVPos	diagnosed	on ART => 6 m	=>1000	5
LO38	Severodonetsk	LO77	LO78	LO79	1	36	male	single	min wage-ave income	complete school or vocational school	mixed	released >1y ago	yes	no	yes	yes	35-49 yrs	yes	HIVPos	diagnosed	on ART => 6 m	<1000	4
LO380	Severodonetsk	LO456	LO457	LO458	5	38	male	single	min wage-ave income	complete school or vocational school	only opioids	no	yes	no	no	yes	35-49 yrs	no	HIVPos	undiagnosed	not on ART	<1000	3
LO39	Severodonetsk	LO92	LO93	LO94	2	40	male	single	<min wage	complete school or vocational school	only opioids	no	no	no	no	no	35-49 yrs	no	HIVPos	diagnosed	on ART => 6 m	<1000	6
LO398	Severodonetsk	LO741	LO742	LO743	4	33	male	single	<min wage	complete school or vocational school	only stim	released >1y ago	no	no	no	no	<35 yrs	no	HIVPos	undiagnosed	not on ART	<1000	4
LO40	Severodonetsk	LO131	LO132	LO133	5	38	male	single	min wage-ave income	complete school or vocational school	mixed	released >1y ago	yes	no	no	yes	35-49 yrs	yes	HIVPos	diagnosed	on ART => 6 m	<1000	6
LO408	Severodonetsk	LO744	LO745	LO746	3	37	female	married or have partner	<min wage	complete school or vocational school	only opioids	no	yes	no	yes	yes	35-49 yrs	no	HIVPos	diagnosed	not on ART	=>1000	6
LO419	Severodonetsk	LO525	LO526	LO527	2	39	male	single	<min wage	complete school or vocational school	mixed	released <=1y ago	yes	yes	yes	yes	35-49 yrs	no	HIVPos	diagnosed	on ART => 6 m	<1000	8
LO435	Severodonetsk	LO549	LO550	LO551	7	28	female	married or have partner	<min wage	complete school or vocational school	only stim	no	no	no	yes	yes	<35 yrs	no	HIVPos	diagnosed	on ART => 6 m	=>1000	2
LO45	Severodonetsk	LO600	LO601	LO602	12	35	male	single	min wage-ave income	complete school or vocational school	only opioids	released >1y ago	no	no	yes	no	35-49 yrs	no	HIVPos	undiagnosed	not on ART	<1000	8
LO475	Severodonetsk	LO591	LO592	LO593	10	34	female	married or have partner	<min wage	complete school or vocational school	only stim	no	yes	no	no	no	<35 yrs	no	HIVPos	undiagnosed	not on ART	=>1000	4
LO52	Severodonetsk	LO80	LO81	LO82	20	39	male	married or have partner	min wage-ave income	complete school or vocational school	only opioids	released >1y ago	yes	no	no	yes	35-49 yrs	no	HIVPos	diagnosed	on ART => 6 m	<1000	6
LO53	Severodonetsk	LO113	LO114	LO115	5	41	male	single	<min wage	complete school or vocational school	only opioids	released >1y ago	yes	no	yes	yes	35-49 yrs	no	HIVPos	diagnosed	not on ART	=>1000	5
LO591	Severodonetsk	LO651	LO652	LO653	10	37	male	married or have partner	min wage-ave income	graduate	only opioids	released >1y ago	yes	no	no	yes	35-49 yrs	no	HIVPos	diagnosed	not on ART	=>1000	3
LO61	Severodonetsk	LO119	LO120	LO121	10	35	male	married or have partner	min wage-ave income	complete school or vocational school	mixed	released >1y ago	yes	no	yes	no	35-49 yrs	no	HIVPos	undiagnosed	not on ART	=>1000	6
LO610	Severodonetsk	LO645	LO646	LO647	4	31	female	married or have partner	<min wage	complete school or vocational school	only opioids	no	no	no	yes	yes	<35 yrs	no	HIVPos	undiagnosed	not on ART	=>1000	5
LO611	Severodonetsk	LO648	LO649	LO650	6	29	male	married or have partner	min wage-ave income	complete school or vocational school	only opioids	no	no	no	yes	yes	<35 yrs	no	HIVPos	undiagnosed	not on ART	=>1000	3
LO616	Severodonetsk	LO690	LO691	LO692	10	39	male	single	min wage-ave income	complete school or vocational school	only opioids	released >1y ago	yes	no	yes	yes	35-49 yrs	yes	HIVPos	diagnosed	not on ART	=>1000	6
LO618	Severodonetsk	LO669	LO670	LO671	4	45	male	married or have partner	<min wage	complete school or vocational school	only opioids	released >1y ago	no	no	yes	yes	35-49 yrs	no	HIVPos	diagnosed	on ART time NA	<1000	2
LO619	Severodonetsk	LO720	LO721	LO722	5	37	male	single	<min wage	complete school or vocational school	only stim	released >1y ago	no	no	yes	yes	35-49 yrs	no	HIVPos	undiagnosed	not on ART	=>1000	3
LO64	Severodonetsk	LO158	LO159	LO160	5	36	male	single	<min wage	complete school or vocational school	only opioids	released >1y ago	yes	no	yes	yes	35-49 yrs	no	HIVPos	undiagnosed	not on ART	=>1000	4
LO69	Severodonetsk	LO272	LO273	LO274	3	33	male	single	<min wage	complete school or vocational school	mixed	released >1y ago	no	no	yes	no	<35 yrs	no	HIVPos	undiagnosed	not on ART	=>1000	3
LO71	Severodonetsk	LO182	LO183	LO184	5	50	female	married or have partner	min wage-ave income	complete school or vocational school	mixed	released >1y ago	yes	no	yes	yes	50+ yrs	yes	HIVPos	undiagnosed	not on ART	<1000	3
LO74	Severodonetsk	LO284	LO285	LO286	10	42	male	married or have partner	>ave income	complete school or vocational school	only opioids	released >1y ago	yes	yes	no	yes	35-49 yrs	no	HIVPos	diagnosed	on ART => 6 m	<1000	5
LO87	Severodonetsk	LO404	LO405	LO406	20	40	male	single	>ave income	complete school or vocational school	mixed	released >1y ago	yes	yes	no	no	35-49 yrs	yes	HIVPos	diagnosed	on ART <6 m	=>1000	9
LO88	Severodonetsk	LO407	LO408	LO409	3	39	female	single	min wage-ave income	complete school or vocational school	mixed	no	yes	no	yes	yes	35-49 yrs	no	HIVPos	diagnosed	on ART => 6 m	<1000	4
LO92	Severodonetsk	LO218	LO219	LO220	2	34	male	married or have partner	<min wage	complete school or vocational school	mixed	no	yes	no	yes	yes	<35 yrs	yes	HIVPos	diagnosed	on ART => 6 m	<1000	4
LO93	Severodonetsk	LO278	LO279	LO280	2	35	male	single	<min wage	school or less	only opioids	no	yes	no	no	yes	35-49 yrs	no	HIVPos	diagnosed	on ART => 6 m	<1000	7
LP112	Lutsk	LP151	LP152	LP153	1	42	male	married or have partner	min wage-ave income	school or less	only opioids	released >1y ago	no	no	no	no	35-49 yrs	yes	HIVPos	undiagnosed	not on ART	<1000	2
LP114	Lutsk	LP211	LP212	LP213	1	39	female	married or have partner	<min wage	school or less	only opioids	no	no	no	no	yes	35-49 yrs	no	HIVPos	diagnosed	on ART => 6 m	<1000	4
LP122	Lutsk	LP184	LP185	LP186	3	42	male	single	>ave income	complete school or vocational school	mixed	released >1y ago	no	no	no	yes	35-49 yrs	no	HIVPos	diagnosed	not on ART	=>1000	2
LP124	Lutsk	LP286	LP287	LP288	3	35	male	married or have partner	min wage-ave income	school or less	mixed	released >1y ago	yes	no	no	no	35-49 yrs	yes	HIVPos	diagnosed	on ART => 6 m	<1000	4
LP125	Lutsk	LP322	LP323	LP324	2	38	male	married or have partner	min wage-ave income	complete school or vocational school	mixed	released >1y ago	yes	no	yes	yes	35-49 yrs	yes	HIVPos	diagnosed	on ART <6 m	=>1000	2
LP126	Lutsk	LP316	LP317	LP318	2	35	male	married or have partner	<min wage	complete school or vocational school	only opioids	released >1y ago	yes	no	no	no	35-49 yrs	no	HIVPos	diagnosed	on ART => 6 m	=>1000	4
LP143	Lutsk	LP232	LP233	LP234	1	40	female	married or have partner	min wage-ave income	school or less	only opioids	released >1y ago	yes	no	no	no	35-49 yrs	no	HIVPos	diagnosed	not on ART	<1000	3
LP144	Lutsk	LP235	LP236	LP237	5	41	male	married or have partner	>ave income	complete school or vocational school	mixed	released >1y ago	no	no	yes	no	35-49 yrs	no	HIVPos	diagnosed	on ART => 6 m	=>1000	3
LP145	Lutsk	LP229	LP230	LP231	3	44	male	married or have partner	>ave income	graduate	only opioids	released >1y ago	yes	no	yes	no	35-49 yrs	yes	HIVPos	diagnosed	not on ART	<1000	2
LP150	Lutsk	LP178	LP179	LP180	2	41	male	single	min wage-ave income	complete school or vocational school	only opioids	released >1y ago	yes	no	no	no	35-49 yrs	no	HIVPos	undiagnosed	not on ART	=>1000	3
LP151	Lutsk	LP220	LP221	LP222	3	43	male	single	<min wage	complete school or vocational school	only opioids	released >1y ago	yes	no	yes	no	35-49 yrs	yes	HIVPos	diagnosed	on ART => 6 m	=>1000	4
LP154	Lutsk	LP364	LP365	LP366	3	53	male	married or have partner	min wage-ave income	complete school or vocational school	only opioids	released >1y ago	yes	no	no	no	50+ yrs	no	HIVPos	diagnosed	not on ART	=>1000	2
LP161	Lutsk	LP310	LP311	LP312	2	46	male	single	<min wage	complete school or vocational school	only opioids	released >1y ago	yes	no	no	no	35-49 yrs	yes	HIVPos	diagnosed	on ART => 6 m	<1000	3
LP166	Lutsk	LP217	LP218	LP219	3	41	male	married or have partner	<min wage	complete school or vocational school	only opioids	released <=1y ago	yes	no	no	no	35-49 yrs	no	HIVPos	diagnosed	on ART => 6 m	=>1000	4
LP169	Lutsk	LP223	LP224	LP225	3	37	male	single	min wage-ave income	complete school or vocational school	only opioids	no	no	no	no	no	35-49 yrs	no	HIVPos	diagnosed	not on ART	=>1000	1
LP170	Lutsk	LP247	LP248	LP249	3	47	male	married or have partner	min wage-ave income	complete school or vocational school	only opioids	released >1y ago	no	no	no	no	35-49 yrs	no	HIVPos	diagnosed	on ART => 6 m	<1000	4
LP172	Lutsk	LP325	LP326	LP327	6	25	female	married or have partner	min wage-ave income	complete school or vocational school	only stim	no	yes	no	yes	no	<35 yrs	no	HIVPos	diagnosed	not on ART	=>1000	2
LP176	Lutsk	LP409	LP410	LP411	2	35	female	married or have partner	min wage-ave income	technical school or bachelor	only stim	no	no	no	no	no	35-49 yrs	no	HIVPos	missing	missing	=>1000	3
LP18	Lutsk	LP154	LP155	LP156	3	34	male	single	min wage-ave income	complete school or vocational school	only opioids	released >1y ago	yes	no	no	yes	<35 yrs	yes	HIVPos	diagnosed	on ART => 6 m	<1000	2
LP187	Lutsk	LP259	LP260	LP261	2	45	female	single	min wage-ave income	complete school or vocational school	only opioids	released >1y ago	yes	no	yes	no	35-49 yrs	yes	HIVPos	diagnosed	not on ART	=>1000	3
LP200	Lutsk	LP478	LP479	LP480	20	41	female	married or have partner	<min wage	complete school or vocational school	only opioids	released >1y ago	yes	no	yes	no	35-49 yrs	yes	HIVPos	diagnosed	on ART <6 m	<1000	4
LP21	Lutsk	LP43	LP44	LP45	30	45	male	single	<min wage	complete school or vocational school	mixed	released >1y ago	yes	no	no	yes	35-49 yrs	yes	HIVPos	diagnosed	on ART => 6 m	=>1000	7
LP211	Lutsk	LP424	LP425	LP426	6	38	female	married or have partner	min wage-ave income	graduate	mixed	no	no	no	no	no	35-49 yrs	no	HIVPos	missing	missing	<1000	4
LP217	Lutsk				1	37	male	married or have partner	<min wage	complete school or vocational school	only opioids	no	yes	no	no	no	35-49 yrs	no	HIVPos	diagnosed	on ART => 6 m	<1000	4
LP22	Lutsk	LP34	LP35	LP36	1	45	female	single	<min wage	school or less	only opioids	released >1y ago	yes	no	no	yes	35-49 yrs	no	HIVPos	diagnosed	not on ART	=>1000	2
LP222	Lutsk	LP394	LP395	LP396	2	46	female	married or have partner	<min wage	graduate	only opioids	no	yes	no	yes	no	35-49 yrs	yes	HIVPos	diagnosed	on ART => 6 m	<1000	4
LP233	Lutsk				4	48	male	single	>ave income	complete school or vocational school	only opioids	released >1y ago	no	no	yes	no	35-49 yrs	no	HIVPos	missing	missing	=>1000	2
LP243	Lutsk	LP580	LP581	LP582	5	38	male	married or have partner	min wage-ave income	complete school or vocational school	only opioids	released <=1y ago	no	no	yes	yes	35-49 yrs	no	HIVPos	diagnosed	on ART => 6 m	<1000	4
LP249	Lutsk	LP385	LP386	LP387	3	43	female	married or have partner	<min wage	complete school or vocational school	only opioids	released >1y ago	yes	no	no	no	35-49 yrs	no	HIVPos	diagnosed	not on ART	=>1000	4
LP3	Lutsk	LP22	LP23	LP24	2	49	male	single	<min wage	complete school or vocational school	only opioids	released >1y ago	yes	no	no	yes	35-49 yrs	yes	HIVPos	undiagnosed	not on ART	=>1000	4
LP302	Lutsk	LP403	LP404	LP405	5	41	male	married or have partner	min wage-ave income	technical school or bachelor	only opioids	no	yes	no	no	no	35-49 yrs	no	HIVPos	diagnosed	on ART <6 m	<1000	5
LP33	Lutsk	LP241	LP242	LP243	1	42	female	married or have partner	<min wage	complete school or vocational school	mixed	released >1y ago	yes	no	yes	no	35-49 yrs	yes	HIVPos	diagnosed	on ART => 6 m	=>1000	2
LP35	Lutsk	LP64	LP65	LP66	6	41	male	single	min wage-ave income	complete school or vocational school	only opioids	released <=1y ago	yes	no	no	no	35-49 yrs	no	HIVPos	diagnosed	on ART => 6 m	=>1000	3
LP367	Lutsk	LP577	LP578	LP579	5	43	male	married or have partner	min wage-ave income	complete school or vocational school	only stim	released >1y ago	no	no	no	no	35-49 yrs	no	HIVPos	undiagnosed	not on ART	=>1000	5
LP383	Lutsk	LP481	LP482	LP483	1	40	male	married or have partner	<min wage	complete school or vocational school	only opioids	released >1y ago	yes	no	yes	no	35-49 yrs	yes	HIVPos	diagnosed	on ART => 6 m	<1000	2
LP40	Lutsk	LP160	LP161	LP162	3	35	male	single	<min wage	school or less	only opioids	released >1y ago	yes	no	no	no	35-49 yrs	no	HIVPos	diagnosed	on ART => 6 m	<1000	4
LP403	Lutsk	LP514	LP515	LP516	3	40	male	single	min wage-ave income	technical school or bachelor	only opioids	no	yes	no	no	no	35-49 yrs	yes	HIVPos	diagnosed	on ART <6 m	<1000	5
LP421	Lutsk	LP571	LP572	LP573	3	38	male	married or have partner	min wage-ave income	complete school or vocational school	only opioids	released >1y ago	yes	no	yes	no	35-49 yrs	no	HIVPos	undiagnosed	not on ART	=>1000	3
LP43	Lutsk	LP61	LP62	LP63	2	43	female	married or have partner	min wage-ave income	school or less	mixed	no	yes	no	no	yes	35-49 yrs	no	HIVPos	diagnosed	on ART => 6 m	=>1000	5
LP45	Lutsk	LP55	LP56	LP57	7	43	male	single	min wage-ave income	complete school or vocational school	mixed	released >1y ago	no	no	no	no	35-49 yrs	no	HIVPos	diagnosed	not on ART	=>1000	4
LP454	Lutsk	LP541	LP542	LP543	1	42	male	single	<min wage	school or less	only opioids	released >1y ago	yes	no	no	no	35-49 yrs	no	HIVPos	diagnosed	on ART => 6 m	<1000	3
LP47	Lutsk	LP592	LP593	LP594	10	40	male	married or have partner	<min wage	complete school or vocational school	only opioids	no	yes	no	no	yes	35-49 yrs	no	HIVPos	diagnosed	on ART => 6 m	<1000	2
LP476	Lutsk				5	37	male	married or have partner	min wage-ave income	complete school or vocational school	only opioids	no	yes	no	no	no	35-49 yrs	no	HIVPos	diagnosed	on ART => 6 m	<1000	3
LP48	Lutsk	LP85	LP86	LP87	2	39	male	married or have partner	<min wage	complete school or vocational school	mixed	no	yes	no	no	yes	35-49 yrs	no	HIVPos	diagnosed	not on ART	=>1000	4
LP5	Lutsk	LP13	LP14	LP15	10	36	male	single	min wage-ave income	complete school or vocational school	mixed	released >1y ago	yes	no	yes	no	35-49 yrs	no	HIVPos	missing	missing	=>1000	5
LP512	Lutsk				5	32	male	married or have partner	<min wage	complete school or vocational school	only opioids	no	no	yes	no	no	<35 yrs	no	HIVPos	diagnosed	on ART time NA	<1000	2
LP518	Lutsk	LP595	LP596	LP597	5	43	male	married or have partner	min wage-ave income	technical school or bachelor	only opioids	no	yes	no	no	yes	35-49 yrs	no	HIVPos	diagnosed	not on ART	=>1000	4
LP537	Lutsk				5	40	male	married or have partner	<min wage	school or less	only opioids	no	no	no	no	no	35-49 yrs	no	HIVPos	undiagnosed	not on ART	<1000	4
LP54	Lutsk	LP253	LP254	LP255	3	50	male	married or have partner	<min wage	complete school or vocational school	only opioids	released >1y ago	yes	no	yes	no	50+ yrs	yes	HIVPos	diagnosed	not on ART	=>1000	4
LP56	Lutsk	LP91	LP92	LP93	5	32	male	single	min wage-ave income	graduate	only opioids	released >1y ago	yes	no	yes	yes	<35 yrs	no	HIVPos	diagnosed	on ART time NA	=>1000	5
LP567	Lutsk				2	54	male	single	<min wage	complete school or vocational school	only opioids	released >1y ago	yes	no	yes	no	50+ yrs	yes	HIVPos	diagnosed	on ART <6 m	=>1000	2
LP597	Lutsk				2	31	male	married or have partner	>ave income	complete school or vocational school	only opioids	no	no	no	no	yes	<35 yrs	no	HIVPos	diagnosed	on ART <6 m	=>1000	3
LP62	Lutsk	LP112	LP113	LP114	2	41	female	married or have partner	min wage-ave income	complete school or vocational school	only opioids	released >1y ago	yes	no	yes	yes	35-49 yrs	yes	HIVPos	diagnosed	not on ART	<1000	4
LP74	Lutsk	LP127	LP128	LP129	6	52	male	single	<min wage	school or less	only opioids	released >1y ago	yes	yes	no	no	50+ yrs	no	HIVPos	diagnosed	on ART => 6 m	<1000	4
LP76	Lutsk	LP226	LP227	LP228	3	55	male	married or have partner	<min wage	school or less	only opioids	released >1y ago	yes	no	no	no	50+ yrs	yes	HIVPos	diagnosed	on ART time NA	<1000	3
LP85	Lutsk	LP124	LP125	LP126	3	38	male	married or have partner	<min wage	complete school or vocational school	mixed	released >1y ago	yes	no	no	no	35-49 yrs	no	HIVPos	diagnosed	not on ART	=>1000	6
LP87	Lutsk	LP148	LP149	LP150	3	40	male	single	min wage-ave income	complete school or vocational school	mixed	no	yes	no	no	no	35-49 yrs	yes	HIVPos	diagnosed	on ART <6 m	=>1000	6
LQ154	Uzhgorod	LQ248	LQ249	LQ250	6	36	male	single	<min wage	complete school or vocational school	mixed	no	yes	no	no	no	35-49 yrs	yes	HIVPos	missing	missing	=>1000	5
LQ510	Uzhgorod				10	41	male	married or have partner	min wage-ave income	school or less	mixed	released >1y ago	no	no	yes	no	35-49 yrs	yes	HIVPos	diagnosed	on ART time NA	<1000	4
LR116	Lviv				1	56	male	single	<min wage	complete school or vocational school	only opioids	released >1y ago	no	no	no	no	50+ yrs	no	HIVPos	undiagnosed	not on ART	=>1000	3
LR118	Lviv	LR313	LR314	LR315	4	27	male	married or have partner	min wage-ave income	complete school or vocational school	only opioids	released >1y ago	no	no	yes	no	<35 yrs	no	HIVPos	undiagnosed	not on ART	=>1000	3
LR120	Lviv	LR292	LR293	LR294	1	40	female	married or have partner	<min wage	complete school or vocational school	only opioids	released >1y ago	no	no	yes	no	35-49 yrs	no	HIVPos	undiagnosed	not on ART	<1000	4
LR13	Lviv	LR19	LR20	LR21	2	41	male	single	min wage-ave income	complete school or vocational school	only opioids	released >1y ago	yes	no	no	no	35-49 yrs	no	HIVPos	undiagnosed	not on ART	=>1000	4
LR140	Lviv	LR268	LR269	LR270	10	32	female	single	<min wage	complete school or vocational school	mixed	no	no	no	no	no	<35 yrs	no	HIVPos	undiagnosed	not on ART	<1000	8
LR149	Lviv	LR232	LR233	LR234	2	42	male	single	min wage-ave income	complete school or vocational school	mixed	released >1y ago	yes	no	no	no	35-49 yrs	no	HIVPos	undiagnosed	not on ART	=>1000	5
LR150	Lviv	LR238	LR239	LR240	3	35	male	married or have partner	>ave income	complete school or vocational school	mixed	no	no	no	yes	yes	35-49 yrs	no	HIVPos	undiagnosed	not on ART	=>1000	3
LR151	Lviv	LR657	LR658	LR659	20	28	male	single	min wage-ave income	complete school or vocational school	mixed	no	no	no	no	no	<35 yrs	no	HIVPos	undiagnosed	not on ART	<1000	3
LR154	Lviv	LR414	LR415	LR416	10	41	male	married or have partner	<min wage	graduate	only opioids	released >1y ago	yes	no	no	no	35-49 yrs	no	HIVPos	diagnosed	on ART => 6 m	<1000	3
LR155	Lviv	LR235	LR236	LR237	2	28	male	married or have partner	min wage-ave income	complete school or vocational school	only opioids	released >1y ago	no	no	no	no	<35 yrs	no	HIVPos	undiagnosed	not on ART	=>1000	2
LR161	Lviv	LR492	LR493	LR494	3	31	female	married or have partner	min wage-ave income	complete school or vocational school	only opioids	released >1y ago	yes	no	yes	no	<35 yrs	no	HIVPos	undiagnosed	not on ART	<1000	6
LR165	Lviv	LR211	LR212	LR213	2	34	female	married or have partner	min wage-ave income	complete school or vocational school	only opioids	no	no	no	yes	yes	<35 yrs	no	HIVPos	undiagnosed	not on ART	=>1000	3
LR167	Lviv	LR456	LR457	LR458	10	30	male	single	min wage-ave income	complete school or vocational school	mixed	released >1y ago	yes	no	no	no	<35 yrs	no	HIVPos	undiagnosed	not on ART	=>1000	4
LR170	Lviv	LR366	LR367	LR368	5	42	male	married or have partner	min wage-ave income	school or less	only opioids	released >1y ago	no	no	yes	no	35-49 yrs	no	HIVPos	undiagnosed	not on ART	=>1000	4
LR188	Lviv	LR298	LR299	LR300	10	46	male	married or have partner	min wage-ave income	complete school or vocational school	only opioids	released >1y ago	no	no	no	no	35-49 yrs	no	HIVPos	diagnosed	not on ART	=>1000	6
LR189	Lviv	LR265	LR266	LR267	1	29	male	married or have partner	min wage-ave income	complete school or vocational school	only opioids	no	no	no	no	no	<35 yrs	yes	HIVPos	undiagnosed	not on ART	=>1000	3
LR205	Lviv	LR354	LR355	LR356	10	45	male	single	min wage-ave income	complete school or vocational school	only opioids	released >1y ago	no	no	no	no	35-49 yrs	no	HIVPos	undiagnosed	not on ART	=>1000	4
LR206	Lviv	LR342	LR343	LR344	3	43	male	single	min wage-ave income	complete school or vocational school	mixed	released >1y ago	yes	no	no	no	35-49 yrs	no	HIVPos	diagnosed	on ART => 6 m	<1000	3
LR207	Lviv	LR345	LR346	LR347	5	42	male	married or have partner	min wage-ave income	complete school or vocational school	only opioids	released >1y ago	yes	no	no	no	35-49 yrs	no	HIVPos	diagnosed	on ART time NA	<1000	5
LR215	Lviv	LR330	LR331	LR332	6	39	male	single	min wage-ave income	school or less	only opioids	no	no	no	no	no	35-49 yrs	no	HIVPos	missing	missing	=>1000	5
LR225	Lviv	LR280	LR281	LR282	1	40	male	single	min wage-ave income	complete school or vocational school	only opioids	released <=1y ago	yes	no	no	no	35-49 yrs	no	HIVPos	undiagnosed	not on ART	<1000	3
LR23	Lviv	LR37	LR38	LR39	5	39	female	single	min wage-ave income	complete school or vocational school	only opioids	no	yes	no	no	no	35-49 yrs	no	HIVPos	diagnosed	not on ART	=>1000	4
LR237	Lviv	LR286	LR287	LR288	2	39	male	married or have partner	min wage-ave income	complete school or vocational school	only opioids	no	yes	no	no	no	35-49 yrs	no	HIVPos	missing	missing	=>1000	2
LR24	Lviv	LR40	LR41	LR42	10	28	male	single	min wage-ave income	complete school or vocational school	mixed	released >1y ago	yes	yes	no	no	<35 yrs	no	HIVPos	diagnosed	not on ART	=>1000	4
LR244	Lviv	LR310	LR311	LR312	10	37	male	married or have partner	min wage-ave income	complete school or vocational school	only opioids	released >1y ago	yes	no	no	yes	35-49 yrs	no	HIVPos	diagnosed	not on ART	<1000	7
LR265	Lviv	LR603	LR604	LR605	5	29	female	single	<min wage	complete school or vocational school	only opioids	no	yes	no	yes	no	<35 yrs	yes	HIVPos	diagnosed	on ART <6 m	<1000	4
LR28	Lviv	LR85	LR86	LR87	1	41	female	married or have partner	min wage-ave income	complete school or vocational school	mixed	released >1y ago	yes	no	yes	no	35-49 yrs	no	HIVPos	diagnosed	not on ART	=>1000	3
LR29	Lviv	LR82	LR83	LR84	1	47	male	married or have partner	min wage-ave income	complete school or vocational school	only opioids	released >1y ago	no	no	yes	no	35-49 yrs	no	HIVPos	undiagnosed	not on ART	=>1000	3
LR300	Lviv	LR372	LR373	LR374	1	37	male	single	min wage-ave income	complete school or vocational school	only opioids	no	yes	no	yes	no	35-49 yrs	no	HIVPos	diagnosed	on ART time NA	<1000	6
LR302	Lviv	LR393	LR394	LR395	10	33	male	single	min wage-ave income	complete school or vocational school	mixed	no	no	no	no	no	<35 yrs	no	HIVPos	undiagnosed	not on ART	=>1000	3
LR305	Lviv	LR561	LR562	LR563	4	36	male	single	min wage-ave income	complete school or vocational school	only opioids	released >1y ago	no	no	no	yes	35-49 yrs	no	HIVPos	diagnosed	not on ART	=>1000	4
LR326	Lviv	LR405	LR406	LR407	10	40	male	single	min wage-ave income	graduate	mixed	released >1y ago	yes	no	no	yes	35-49 yrs	no	HIVPos	undiagnosed	not on ART	=>1000	5
LR327	Lviv	LR396	LR397	LR398	5	30	male	single	min wage-ave income	complete school or vocational school	only opioids	released >1y ago	yes	no	no	no	<35 yrs	no	HIVPos	undiagnosed	not on ART	=>1000	4
LR335	Lviv				10	39	male	single	>ave income	graduate	only opioids	no	yes	no	no	no	35-49 yrs	no	HIVPos	undiagnosed	not on ART	<1000	6
LR336	Lviv	LR609	LR610	LR611	5	47	male	single	min wage-ave income	complete school or vocational school	only opioids	released >1y ago	no	no	no	no	35-49 yrs	no	HIVPos	undiagnosed	not on ART	=>1000	5
LR347	Lviv	LR426	LR427	LR428	10	52	male	married or have partner	min wage-ave income	complete school or vocational school	only opioids	released <=1y ago	no	no	no	no	50+ yrs	no	HIVPos	missing	missing	=>1000	2
LR350	Lviv	LR792	LR793	LR794	10	36	male	married or have partner	min wage-ave income	complete school or vocational school	only opioids	no	no	no	yes	no	35-49 yrs	no	HIVPos	undiagnosed	not on ART	=>1000	7
LR36	Lviv	LR49	LR50	LR51	2	31	male	single	>ave income	complete school or vocational school	mixed	no	no	no	yes	no	<35 yrs	no	HIVPos	undiagnosed	not on ART	=>1000	3
LR365	Lviv	LR435	LR436	LR437	15	32	male	single	min wage-ave income	complete school or vocational school	mixed	released >1y ago	yes	no	no	no	<35 yrs	no	HIVPos	undiagnosed	not on ART	=>1000	4
LR37	Lviv				3	40	male	single	min wage-ave income	complete school or vocational school	only opioids	no	yes	no	no	no	35-49 yrs	no	HIVPos	missing	missing	=>1000	3
LR372	Lviv	LR474	LR475	LR476	10	40	male	single	min wage-ave income	complete school or vocational school	only opioids	released >1y ago	yes	no	yes	no	35-49 yrs	no	HIVPos	undiagnosed	not on ART	=>1000	5
LR374	Lviv	LR453	LR454	LR455	2	36	male	single	<min wage	school or less	only opioids	released >1y ago	yes	no	no	no	35-49 yrs	no	HIVPos	diagnosed	on ART => 6 m	=>1000	3
LR417	Lviv	LR489	LR490	LR491	20	34	male	married or have partner	min wage-ave income	complete school or vocational school	mixed	released >1y ago	yes	no	no	no	<35 yrs	yes	HIVPos	diagnosed	on ART => 6 m	<1000	6
LR418	Lviv	LR648	LR649	LR650	2	46	male	single	min wage-ave income	complete school or vocational school	mixed	released <=1y ago	no	no	yes	yes	35-49 yrs	no	HIVPos	diagnosed	not on ART	=>1000	4
LR419	Lviv	LR693	LR694	LR695	2	47	female	single	<min wage	technical school or bachelor	only opioids	released >1y ago	yes	no	no	no	35-49 yrs	yes	HIVPos	diagnosed	not on ART	=>1000	4
LR42	Lviv	LR55	LR56	LR57	1	50	male	single	min wage-ave income	school or less	only opioids	released >1y ago	yes	no	no	no	50+ yrs	no	HIVPos	diagnosed	on ART time NA	=>1000	4
LR429	Lviv	LR723	LR724	LR725	5	27	male	single	<min wage	complete school or vocational school	mixed	released <=1y ago	yes	no	no	yes	<35 yrs	no	HIVPos	diagnosed	not on ART	=>1000	3
LR44	Lviv	LR76	LR77	LR78	3	46	male	married or have partner	min wage-ave income	school or less	only opioids	released >1y ago	no	no	no	no	35-49 yrs	no	HIVPos	undiagnosed	not on ART	=>1000	5
LR471	Lviv	LR513	LR514	LR515	10	40	male	married or have partner	min wage-ave income	complete school or vocational school	mixed	released >1y ago	yes	no	yes	no	35-49 yrs	no	HIVPos	diagnosed	not on ART	=>1000	3
LR479	Lviv	LR594	LR595	LR596	10	47	male	single	<min wage	technical school or bachelor	only opioids	released >1y ago	yes	no	no	no	35-49 yrs	no	HIVPos	diagnosed	on ART => 6 m	<1000	3
LR48	Lviv	LR301	LR302	LR303	20	35	male	married or have partner	min wage-ave income	school or less	only opioids	released >1y ago	no	no	yes	no	35-49 yrs	no	HIVPos	undiagnosed	not on ART	=>1000	6
LR489	Lviv	LR1005	LR1006	LR1007	10	31	female	married or have partner	min wage-ave income	complete school or vocational school	only opioids	released >1y ago	yes	no	yes	no	<35 yrs	yes	HIVPos	diagnosed	on ART => 6 m	<1000	3
LR493	Lviv	LR543	LR544	LR545	5	40	male	single	<min wage	complete school or vocational school	only opioids	released <=1y ago	no	no	yes	yes	35-49 yrs	no	HIVPos	undiagnosed	not on ART	<1000	5
LR516	Lviv	LR747	LR748	LR749	10	38	male	single	min wage-ave income	complete school or vocational school	only opioids	released >1y ago	no	no	no	no	35-49 yrs	no	HIVPos	undiagnosed	not on ART	=>1000	5
LR542	Lviv	LR627	LR628	LR629	1	40	male	single	min wage-ave income	school or less	only opioids	released >1y ago	yes	no	no	no	35-49 yrs	no	HIVPos	diagnosed	on ART => 6 m	<1000	5
LR543	Lviv	LR651	LR652	LR653	10	35	male	married or have partner	min wage-ave income	complete school or vocational school	mixed	no	no	no	yes	no	35-49 yrs	no	HIVPos	undiagnosed	not on ART	=>1000	4
LR544	Lviv	LR654	LR655	LR656	2	33	female	married or have partner	<min wage	complete school or vocational school	only opioids	no	no	no	yes	no	<35 yrs	no	HIVPos	missing	missing	=>1000	3
LR55	Lviv	LR58	LR59	LR60	5	35	female	married or have partner	min wage-ave income	complete school or vocational school	mixed	released >1y ago	no	no	yes	no	35-49 yrs	no	HIVPos	diagnosed	not on ART	=>1000	6
LR56	Lviv	LR61	LR62	LR63	3	47	male	single	<min wage	complete school or vocational school	only opioids	released >1y ago	no	no	no	no	35-49 yrs	no	HIVPos	undiagnosed	not on ART	=>1000	4
LR562	Lviv	LR621	LR622	LR623	20	32	female	married or have partner	<min wage	school or less	only opioids	no	no	no	yes	no	<35 yrs	no	HIVPos	diagnosed	not on ART	=>1000	7
LR57	Lviv	LR64	LR65	LR66	5	36	female	single	<min wage	school or less	only opioids	released >1y ago	yes	no	no	no	35-49 yrs	no	HIVPos	diagnosed	not on ART	=>1000	5
LR59	Lviv	LR142	LR143	LR144	5	49	male	married or have partner	min wage-ave income	complete school or vocational school	mixed	released >1y ago	yes	no	yes	no	35-49 yrs	no	HIVPos	undiagnosed	not on ART	=>1000	5
LR60	Lviv	LR151	LR152	LR153	1	50	male	single	min wage-ave income	complete school or vocational school	only opioids	NA	no	no	no	no	50+ yrs	no	HIVPos	undiagnosed	not on ART	=>1000	5
LR609	Lviv				10	45	male	single	min wage-ave income	complete school or vocational school	only opioids	released >1y ago	yes	no	no	no	35-49 yrs	no	HIVPos	diagnosed	on ART <6 m	<1000	3
LR610	Lviv				10	29	male	married or have partner	min wage-ave income	complete school or vocational school	only opioids	released >1y ago	no	no	yes	no	<35 yrs	no	HIVPos	missing	missing	=>1000	2
LR611	Lviv	LR786	LR787	LR788	2	40	male	single	min wage-ave income	complete school or vocational school	only opioids	released >1y ago	yes	no	no	no	35-49 yrs	no	HIVPos	undiagnosed	not on ART	=>1000	4
LR652	Lviv	LR741	LR742	LR743	1	32	male	single	min wage-ave income	school or less	only opioids	released >1y ago	no	no	no	yes	<35 yrs	no	HIVPos	undiagnosed	not on ART	=>1000	3
LR680	Lviv	LR702	LR703	LR704	10	38	male	single	<min wage	complete school or vocational school	only opioids	no	no	no	no	no	35-49 yrs	no	HIVPos	undiagnosed	not on ART	<1000	5
LR708	Lviv	LR840	LR841	LR842	8	32	male	single	min wage-ave income	complete school or vocational school	only opioids	no	no	no	no	no	<35 yrs	no	HIVPos	undiagnosed	not on ART	=>1000	4
LR710	Lviv	LR846	LR847	LR848	5	28	male	married or have partner	min wage-ave income	technical school or bachelor	mixed	no	no	no	yes	no	<35 yrs	no	HIVPos	undiagnosed	not on ART	=>1000	6
LR73	Lviv	LR307	LR308	LR309	1	35	female	married or have partner	min wage-ave income	complete school or vocational school	only opioids	released >1y ago	yes	no	yes	no	35-49 yrs	no	HIVPos	missing	missing	=>1000	2
LR74	Lviv	LR304	LR305	LR306	5	39	male	single	min wage-ave income	complete school or vocational school	only opioids	no	no	no	no	no	35-49 yrs	no	HIVPos	undiagnosed	not on ART	=>1000	8
LR745	Lviv				2	41	male	single	min wage-ave income	school or less	mixed	released >1y ago	yes	no	no	yes	35-49 yrs	no	HIVPos	undiagnosed	not on ART	<1000	3
LR747	Lviv	LR789	LR790	LR791	2	24	male	single	min wage-ave income	school or less	only opioids	released >1y ago	no	no	no	no	<35 yrs	no	HIVPos	undiagnosed	not on ART	<1000	6
LR748	Lviv	LR864	LR865	LR866	15	29	male	single	min wage-ave income	school or less	only opioids	released >1y ago	no	no	no	no	<35 yrs	no	HIVPos	undiagnosed	not on ART	=>1000	5
LR757	Lviv				4	33	male	married or have partner	min wage-ave income	complete school or vocational school	only opioids	no	yes	no	no	no	<35 yrs	no	HIVPos	diagnosed	not on ART	=>1000	5
LR779	Lviv	LR834	LR835	LR836	2	25	female	married or have partner	min wage-ave income	complete school or vocational school	only opioids	released >1y ago	no	no	no	no	<35 yrs	no	HIVPos	undiagnosed	not on ART	<1000	3
LR786	Lviv	LR987	LR988	LR989	10	47	male	single	<min wage	complete school or vocational school	only opioids	released >1y ago	yes	no	no	no	35-49 yrs	no	HIVPos	diagnosed	on ART => 6 m	<1000	5
LR787	Lviv				2	46	male	single	min wage-ave income	school or less	only opioids	released >1y ago	yes	no	no	no	35-49 yrs	no	HIVPos	undiagnosed	not on ART	=>1000	6
LR788	Lviv				15	34	male	single	min wage-ave income	technical school or bachelor	only opioids	no	no	no	no	no	<35 yrs	no	HIVPos	diagnosed	on ART => 6 m	<1000	8
LR874	Lviv				10	31	female	married or have partner	>ave income	graduate	only opioids	no	yes	no	no	no	<35 yrs	no	HIVPos	undiagnosed	not on ART	<1000	5
LR877	Lviv	LR972	LR973	LR974	4	48	male	married or have partner	min wage-ave income	complete school or vocational school	only opioids	released >1y ago	no	no	yes	no	35-49 yrs	no	HIVPos	undiagnosed	not on ART	=>1000	4
LR94	Lviv	LR160	LR161	LR162	5	43	male	married or have partner	min wage-ave income	complete school or vocational school	only opioids	released >1y ago	no	no	no	yes	35-49 yrs	no	HIVPos	undiagnosed	not on ART	<1000	6
LR95	Lviv	LR154	LR155	LR156	32	32	male	married or have partner	>ave income	graduate	mixed	no	no	no	yes	no	<35 yrs	no	HIVPos	undiagnosed	not on ART	<1000	5
LR955	Lviv				5	46	male	married or have partner	min wage-ave income	complete school or vocational school	only opioids	released >1y ago	no	no	no	no	35-49 yrs	no	HIVPos	undiagnosed	not on ART	=>1000	4
LR963	Lviv				2	28	male	single	min wage-ave income	technical school or bachelor	only opioids	no	no	no	yes	no	<35 yrs	no	HIVPos	undiagnosed	not on ART	=>1000	2
LR981	Lviv				7	41	male	single	>ave income	school or less	only opioids	no	no	no	no	no	35-49 yrs	no	HIVPos	undiagnosed	not on ART	<1000	3
LS10	Mykolaiv	LS11	LS12	LS13	5	52	male	married or have partner	min wage-ave income	complete school or vocational school	only stim	released >1y ago	no	no	yes	no	50+ yrs	no	HIVPos	undiagnosed	not on ART	=>1000	4
LS1000	Mykolaiv				30	41	male	single	min wage-ave income	school or less	only opioids	released >1y ago	yes	no	no	yes	35-49 yrs	yes	HIVPos	diagnosed	not on ART	=>1000	8
LS1002	Mykolaiv	LS1067	LS1068	LS1069	15	36	male	married or have partner	min wage-ave income	complete school or vocational school	only opioids	released >1y ago	no	no	no	yes	35-49 yrs	no	HIVPos	diagnosed	on ART <6 m	=>1000	6
LS1009	Mykolaiv	LS1103	LS1104	LS1105	5	44	male	single	min wage-ave income	school or less	only opioids	released >1y ago	yes	no	no	yes	35-49 yrs	yes	HIVPos	diagnosed	not on ART	=>1000	6
LS1016	Mykolaiv				30	39	male	married or have partner	min wage-ave income	school or less	mixed	released >1y ago	no	no	no	yes	35-49 yrs	no	HIVPos	undiagnosed	not on ART	=>1000	7
LS1021	Mykolaiv				7	38	male	married or have partner	min wage-ave income	technical school or bachelor	only opioids	released >1y ago	yes	no	yes	no	35-49 yrs	no	HIVPos	diagnosed	not on ART	<1000	3
LS1029	Mykolaiv				20	28	male	single	min wage-ave income	complete school or vocational school	only opioids	released >1y ago	no	no	yes	yes	<35 yrs	no	HIVPos	undiagnosed	not on ART	=>1000	4
LS1030	Mykolaiv				10	35	male	single	<min wage	graduate	only opioids	released >1y ago	yes	no	no	no	35-49 yrs	yes	HIVPos	diagnosed	on ART => 6 m	<1000	5
LS1038	Mykolaiv				10	38	male	single	>ave income	complete school or vocational school	only opioids	no	yes	no	no	yes	35-49 yrs	no	HIVPos	diagnosed	not on ART	=>1000	5
LS113	Mykolaiv	LS174	LS175	LS176	8	36	female	married or have partner	min wage-ave income	school or less	only opioids	no	yes	no	yes	no	35-49 yrs	no	HIVPos	diagnosed	on ART <6 m	=>1000	4
LS115	Mykolaiv	LS177	LS178	LS179	15	32	male	married or have partner	min wage-ave income	complete school or vocational school	only opioids	no	yes	no	yes	yes	<35 yrs	no	HIVPos	diagnosed	on ART <6 m	=>1000	8
LS123	Mykolaiv	LS186	LS187	LS188	3	45	male	married or have partner	min wage-ave income	complete school or vocational school	only opioids	released >1y ago	yes	no	no	yes	35-49 yrs	no	HIVPos	missing	missing	=>1000	6
LS124	Mykolaiv	LS183	LS184	LS185	3	40	male	married or have partner	<min wage	complete school or vocational school	only opioids	released >1y ago	yes	no	no	no	35-49 yrs	no	HIVPos	diagnosed	on ART => 6 m	<1000	6
LS131	Mykolaiv	LS204	LS205	LS206	15	38	male	married or have partner	<min wage	school or less	only opioids	released >1y ago	yes	no	yes	no	35-49 yrs	no	HIVPos	diagnosed	on ART => 6 m	<1000	5
LS139	Mykolaiv	LS246	LS247	LS248	6	49	male	single	<min wage	complete school or vocational school	only opioids	released >1y ago	yes	no	no	yes	35-49 yrs	yes	HIVPos	diagnosed	on ART => 6 m	=>1000	2
LS148	Mykolaiv	LS476	LS477	LS478	20	49	male	married or have partner	<min wage	complete school or vocational school	only opioids	released >1y ago	yes	no	no	no	35-49 yrs	yes	HIVPos	diagnosed	on ART => 6 m	=>1000	6
LS15	Mykolaiv	LS348	LS349	LS350	5	36	female	married or have partner	min wage-ave income	school or less	only opioids	no	no	no	yes	no	35-49 yrs	no	HIVPos	undiagnosed	not on ART	=>1000	5
LS157	Mykolaiv	LS515	LS516	LS517	3	48	female	single	<min wage	complete school or vocational school	only opioids	released >1y ago	no	no	no	no	35-49 yrs	yes	HIVPos	diagnosed	on ART time NA	<1000	4
LS158	Mykolaiv	LS521	LS522	LS523	15	38	male	married or have partner	<min wage	complete school or vocational school	only opioids	no	no	no	no	yes	35-49 yrs	yes	HIVPos	diagnosed	on ART <6 m	<1000	6
LS163	Mykolaiv	LS285	LS286	LS287	7	39	male	married or have partner	min wage-ave income	complete school or vocational school	only opioids	released <=1y ago	yes	no	yes	no	35-49 yrs	no	HIVPos	diagnosed	on ART => 6 m	<1000	5
LS168	Mykolaiv	LS294	LS295	LS296	7	39	male	single	min wage-ave income	school or less	only opioids	released >1y ago	no	no	yes	no	35-49 yrs	no	HIVPos	diagnosed	on ART time NA	<1000	4
LS177	Mykolaiv	LS234	LS235	LS236	6	30	male	single	min wage-ave income	school or less	only opioids	no	yes	no	yes	yes	<35 yrs	no	HIVPos	diagnosed	on ART <6 m	=>1000	4
LS178	Mykolaiv	LS231	LS232	LS233	4	33	female	married or have partner	>ave income	complete school or vocational school	mixed	released <=1y ago	no	no	yes	yes	<35 yrs	no	HIVPos	diagnosed	on ART time NA	=>1000	4
LS181	Mykolaiv	LS309	LS310	LS311	5	46	male	married or have partner	min wage-ave income	complete school or vocational school	only opioids	released >1y ago	yes	no	no	no	35-49 yrs	yes	HIVPos	undiagnosed	not on ART	<1000	5
LS182	Mykolaiv	LS288	LS289	LS290	10	50	male	married or have partner	min wage-ave income	complete school or vocational school	only opioids	released >1y ago	yes	no	no	no	50+ yrs	no	HIVPos	diagnosed	on ART => 6 m	=>1000	7
LS193	Mykolaiv	LS273	LS274	LS275	5	43	male	married or have partner	min wage-ave income	school or less	only opioids	released >1y ago	yes	no	no	yes	35-49 yrs	yes	HIVPos	diagnosed	on ART => 6 m	<1000	3
LS194	Mykolaiv	LS279	LS280	LS281	5	40	male	married or have partner	<min wage	complete school or vocational school	only opioids	released >1y ago	yes	no	no	yes	35-49 yrs	yes	HIVPos	diagnosed	on ART => 6 m	=>1000	5
LS195	Mykolaiv	LS396	LS397	LS398	3	52	female	married or have partner	min wage-ave income	graduate	only opioids	released >1y ago	yes	no	no	no	50+ yrs	no	HIVPos	diagnosed	on ART => 6 m	=>1000	3
LS196	Mykolaiv				20	42	male	married or have partner	min wage-ave income	school or less	only opioids	released >1y ago	yes	no	no	no	35-49 yrs	yes	HIVPos	diagnosed	on ART <6 m	<1000	5
LS197	Mykolaiv	LS399	LS400	LS401	2	43	male	single	<min wage	school or less	only opioids	released >1y ago	yes	no	yes	yes	35-49 yrs	yes	HIVPos	diagnosed	on ART => 6 m	=>1000	4
LS198	Mykolaiv	LS408	LS409		3	51	female	single	<min wage	complete school or vocational school	only opioids	no	yes	no	no	yes	50+ yrs	no	HIVPos	diagnosed	on ART time NA	<1000	5
LS2	Mykolaiv	LS41	LS42	LS43	2	41	male	married or have partner	min wage-ave income	complete school or vocational school	only opioids	released >1y ago	no	no	yes	yes	35-49 yrs	no	HIVPos	diagnosed	on ART => 6 m	<1000	6
LS206	Mykolaiv	LS713	LS714	LS715	8	47	female	married or have partner	<min wage	complete school or vocational school	mixed	released >1y ago	yes	no	yes	yes	35-49 yrs	yes	HIVPos	diagnosed	on ART => 6 m	<1000	4
LS211	Mykolaiv	LS384	LS385	LS386	5	41	male	married or have partner	min wage-ave income	complete school or vocational school	only opioids	no	no	no	no	no	35-49 yrs	no	HIVPos	undiagnosed	not on ART	=>1000	5
LS215	Mykolaiv	LS467	LS468	LS469	5	36	female	married or have partner	min wage-ave income	school or less	mixed	released >1y ago	yes	no	yes	no	35-49 yrs	yes	HIVPos	diagnosed	not on ART	<1000	6
LS216	Mykolaiv	LS381	LS382	LS383	5	27	male	married or have partner	min wage-ave income	complete school or vocational school	only opioids	released >1y ago	yes	no	yes	no	<35 yrs	no	HIVPos	undiagnosed	not on ART	=>1000	5
LS218	Mykolaiv	LS387	LS388	LS389	5	43	male	married or have partner	min wage-ave income	school or less	mixed	released >1y ago	yes	no	no	no	35-49 yrs	no	HIVPos	diagnosed	on ART => 6 m	=>1000	4
LS22	Mykolaiv	LS35	LS36	LS37	2	39	male	married or have partner	<min wage	complete school or vocational school	only opioids	released >1y ago	yes	no	yes	yes	35-49 yrs	yes	HIVPos	diagnosed	on ART => 6 m	=>1000	4
LS23	Mykolaiv	LS26	LS27	LS28	2	42	male	single	min wage-ave income	school or less	only opioids	released >1y ago	yes	no	no	no	35-49 yrs	no	HIVPos	diagnosed	not on ART	=>1000	6
LS233	Mykolaiv	LS318	LS319	LS320	10	36	male	married or have partner	min wage-ave income	school or less	mixed	released >1y ago	yes	no	yes	no	35-49 yrs	yes	HIVPos	diagnosed	not on ART	=>1000	4
LS25	Mykolaiv	LS29	LS30	LS31	3	51	male	single	min wage-ave income	graduate	only opioids	released >1y ago	yes	no	no	no	50+ yrs	no	HIVPos	diagnosed	not on ART	=>1000	5
LS26	Mykolaiv	LS357	LS358	LS359	3	43	male	single	min wage-ave income	complete school or vocational school	only opioids	released >1y ago	yes	no	no	no	35-49 yrs	no	HIVPos	diagnosed	not on ART	=>1000	1
LS265	Mykolaiv	LS506	LS507	LS508	1	46	female	single	min wage-ave income	school or less	only opioids	released >1y ago	yes	no	yes	no	35-49 yrs	no	HIVPos	undiagnosed	not on ART	<1000	5
LS272	Mykolaiv	LS557	LS558	LS559	4	36	male	single	min wage-ave income	complete school or vocational school	only opioids	released >1y ago	yes	no	no	no	35-49 yrs	no	HIVPos	diagnosed	on ART => 6 m	=>1000	3
LS279	Mykolaiv	LS680	LS681	LS682	10	40	female	married or have partner	<min wage	school or less	mixed	no	no	no	no	no	35-49 yrs	no	HIVPos	diagnosed	on ART => 6 m	<1000	8
LS28	Mykolaiv	LS369	LS370	LS371	3	41	male	single	min wage-ave income	complete school or vocational school	only opioids	released >1y ago	no	no	yes	no	35-49 yrs	no	HIVPos	diagnosed	not on ART	=>1000	5
LS281	Mykolaiv	LS674	LS675	LS676	5	46	male	married or have partner	min wage-ave income	complete school or vocational school	only opioids	released >1y ago	yes	no	no	no	35-49 yrs	no	HIVPos	diagnosed	on ART time NA	<1000	4
LS29	Mykolaiv	LS50	LS51	LS52	3	40	male	single	min wage-ave income	graduate	only opioids	released >1y ago	no	no	no	no	35-49 yrs	no	HIVPos	diagnosed	not on ART	=>1000	4
LS3	Mykolaiv	LS20	LS21	LS22	1	46	female	married or have partner	min wage-ave income	graduate	only opioids	no	yes	yes	no	no	35-49 yrs	no	HIVPos	diagnosed	not on ART	<1000	7
LS30	Mykolaiv	LS53	LS54	LS55	3	44	male	single	min wage-ave income	complete school or vocational school	only opioids	released >1y ago	no	no	no	no	35-49 yrs	no	HIVPos	undiagnosed	not on ART	=>1000	4
LS303	Mykolaiv	LS425	LS426	LS427	3	42	male	single	<min wage	school or less	only opioids	released >1y ago	no	no	no	no	35-49 yrs	no	HIVPos	diagnosed	not on ART	=>1000	2
LS309	Mykolaiv	LS473	LS474	LS475	15	32	male	married or have partner	>ave income	graduate	mixed	no	yes	no	no	no	<35 yrs	no	HIVPos	diagnosed	not on ART	<1000	3
LS31	Mykolaiv	LS47	LS48	LS49	1	34	male	married or have partner	min wage-ave income	complete school or vocational school	only opioids	no	no	no	no	no	<35 yrs	yes	HIVPos	diagnosed	on ART => 6 m	<1000	3
LS311	Mykolaiv	LS809	LS810	LS811	6	42	male	married or have partner	min wage-ave income	school or less	only opioids	released >1y ago	yes	no	no	yes	35-49 yrs	no	HIVPos	diagnosed	on ART => 6 m	<1000	2
LS312	Mykolaiv	LS366	LS367	LS368	4	37	female	married or have partner	min wage-ave income	school or less	only opioids	released >1y ago	yes	no	no	no	35-49 yrs	no	HIVPos	diagnosed	on ART => 6 m	<1000	4
LS318	Mykolaiv	LS449	LS450	LS451	4	56	male	single	min wage-ave income	school or less	only opioids	released >1y ago	yes	no	no	no	50+ yrs	yes	HIVPos	diagnosed	on ART <6 m	<1000	6
LS319	Mykolaiv	LS452	LS453	LS454	10	45	male	married or have partner	min wage-ave income	graduate	only opioids	released >1y ago	no	no	yes	no	35-49 yrs	yes	HIVPos	diagnosed	not on ART	=>1000	4
LS32	Mykolaiv	LS587	LS588	LS589	3	58	male	married or have partner	<min wage	school or less	only opioids	released >1y ago	no	no	no	yes	50+ yrs	no	HIVPos	diagnosed	on ART => 6 m	<1000	5
LS324	Mykolaiv	LS354	LS355	LS356	5	53	male	married or have partner	<min wage	complete school or vocational school	only opioids	released >1y ago	yes	no	no	no	50+ yrs	yes	HIVPos	diagnosed	on ART => 6 m	<1000	5
LS325	Mykolaiv	LS351	LS352	LS353	4	50	female	married or have partner	<min wage	school or less	only opioids	released >1y ago	yes	no	yes	yes	50+ yrs	no	HIVPos	diagnosed	on ART => 6 m	<1000	4
LS326	Mykolaiv	LS360	LS361	LS362	2	35	male	married or have partner	<min wage	school or less	only opioids	released >1y ago	yes	no	yes	no	35-49 yrs	no	HIVPos	diagnosed	not on ART	=>1000	5
LS327	Mykolaiv	LS647	LS648	LS649	5	39	female	married or have partner	>ave income	complete school or vocational school	mixed	no	yes	no	no	yes	35-49 yrs	no	HIVPos	undiagnosed	not on ART	<1000	5
LS343	Mykolaiv	LS503	LS504	LS505	5	31	male	married or have partner	min wage-ave income	complete school or vocational school	only opioids	released >1y ago	yes	no	yes	no	<35 yrs	no	HIVPos	undiagnosed	not on ART	=>1000	4
LS353	Mykolaiv	LS494	LS495	LS496	6	45	female	married or have partner	<min wage	complete school or vocational school	only opioids	no	yes	yes	no	no	35-49 yrs	no	HIVPos	diagnosed	on ART => 6 m	<1000	5
LS354	Mykolaiv	LS695	LS696	LS697	4	54	male	married or have partner	min wage-ave income	school or less	only opioids	released >1y ago	yes	no	no	no	50+ yrs	no	HIVPos	diagnosed	on ART => 6 m	<1000	5
LS360	Mykolaiv	LS611	LS612	LS613	5	44	male	single	<min wage	complete school or vocational school	only opioids	released >1y ago	yes	no	yes	no	35-49 yrs	no	HIVPos	diagnosed	not on ART	=>1000	4
LS362	Mykolaiv	LS614	LS615	LS616	10	57	female	single	<min wage	graduate	mixed	released >1y ago	yes	no	no	yes	50+ yrs	no	HIVPos	diagnosed	on ART => 6 m	<1000	5
LS367	Mykolaiv	LS608	LS609	LS610	3	39	male	single	min wage-ave income	complete school or vocational school	only opioids	released >1y ago	no	no	no	no	35-49 yrs	no	HIVPos	missing	missing	=>1000	4
LS379	Mykolaiv	LS806	LS807	LS808	1	47	female	married or have partner	<min wage	complete school or vocational school	only opioids	released >1y ago	yes	no	no	no	35-49 yrs	yes	HIVPos	diagnosed	on ART => 6 m	<1000	4
LS381	Mykolaiv	LS776	LS777	LS778	3	43	male	married or have partner	min wage-ave income	complete school or vocational school	only opioids	released >1y ago	yes	no	yes	no	35-49 yrs	no	HIVPos	undiagnosed	not on ART	=>1000	6
LS40	Mykolaiv	LS62	LS63	LS64	5	33	male	married or have partner	>ave income	school or less	only opioids	released >1y ago	no	no	yes	yes	<35 yrs	no	HIVPos	undiagnosed	not on ART	=>1000	3
LS410	Mykolaiv	LS944	LS945	LS946	15	36	male	single	min wage-ave income	school or less	only opioids	released >1y ago	no	no	yes	yes	35-49 yrs	no	HIVPos	undiagnosed	not on ART	=>1000	6
LS412	Mykolaiv	LS947	LS948	LS949	5	45	male	married or have partner	min wage-ave income	complete school or vocational school	only opioids	released >1y ago	yes	no	no	no	35-49 yrs	yes	HIVPos	diagnosed	on ART => 6 m	<1000	3
LS413	Mykolaiv	LS926	LS927	LS928	15	44	male	married or have partner	min wage-ave income	complete school or vocational school	only opioids	released >1y ago	yes	no	no	no	35-49 yrs	no	HIVPos	diagnosed	on ART => 6 m	=>1000	8
LS414	Mykolaiv	LS923	LS924	LS925	15	40	female	married or have partner	min wage-ave income	school or less	only opioids	released >1y ago	no	no	no	no	35-49 yrs	yes	HIVPos	diagnosed	on ART => 6 m	=>1000	4
LS418	Mykolaiv				3	57	male	married or have partner	<min wage	complete school or vocational school	only opioids	released >1y ago	no	no	no	no	50+ yrs	no	HIVPos	diagnosed	on ART time NA	<1000	5
LS419	Mykolaiv	LS1028	LS1029	LS1030	10	42	male	married or have partner	min wage-ave income	school or less	only opioids	no	yes	no	no	no	35-49 yrs	yes	HIVPos	diagnosed	on ART time NA	<1000	4
LS42	Mykolaiv	LS74	LS75	LS76	1	44	female	married or have partner	min wage-ave income	school or less	only opioids	released >1y ago	no	no	yes	yes	35-49 yrs	no	HIVPos	diagnosed	on ART => 6 m	<1000	5
LS43	Mykolaiv	LS71	LS72	LS73	3	38	male	married or have partner	min wage-ave income	complete school or vocational school	only opioids	released >1y ago	no	no	no	no	35-49 yrs	no	HIVPos	undiagnosed	not on ART	<1000	4
LS431	Mykolaiv				5	34	female	married or have partner	<min wage	school or less	only opioids	no	no	no	yes	no	<35 yrs	no	HIVPos	undiagnosed	not on ART	=>1000	3
LS462	Mykolaiv	LS527	LS528	LS529	4	50	male	single	<min wage	complete school or vocational school	only opioids	released >1y ago	no	no	no	no	50+ yrs	no	HIVPos	diagnosed	on ART => 6 m	<1000	4
LS463	Mykolaiv	LS524	LS525	LS526	3	43	male	single	min wage-ave income	technical school or bachelor	only opioids	released >1y ago	yes	no	no	no	35-49 yrs	no	HIVPos	diagnosed	on ART => 6 m	<1000	4
LS497	Mykolaiv	LS632	LS633	LS634	7	55	male	married or have partner	min wage-ave income	complete school or vocational school	only opioids	released >1y ago	no	no	yes	yes	50+ yrs	no	HIVPos	diagnosed	on ART => 6 m	<1000	4
LS504	Mykolaiv	LS545	LS546	LS547	4	54	male	single	<min wage	school or less	only opioids	released >1y ago	yes	no	no	no	50+ yrs	no	HIVPos	diagnosed	on ART => 6 m	<1000	3
LS505	Mykolaiv	LS548	LS549	LS550	5	52	female	single	min wage-ave income	complete school or vocational school	only opioids	released >1y ago	yes	no	no	no	50+ yrs	no	HIVPos	diagnosed	on ART => 6 m	<1000	5
LS508	Mykolaiv	LS1031	LS1032	LS1033	1	42	male	single	>ave income	complete school or vocational school	only opioids	released >1y ago	yes	no	no	no	35-49 yrs	no	HIVPos	diagnosed	on ART <6 m	=>1000	2
LS509	Mykolaiv	LS1000	LS998	LS999	18	38	male	married or have partner	min wage-ave income	complete school or vocational school	only opioids	no	yes	no	yes	no	35-49 yrs	no	HIVPos	diagnosed	on ART <6 m	=>1000	5
LS510	Mykolaiv	LS1001	LS1002	LS1003	15	37	male	married or have partner	<min wage	technical school or bachelor	only opioids	no	yes	no	no	yes	35-49 yrs	no	HIVPos	undiagnosed	not on ART	=>1000	4
LS511	Mykolaiv	LS995	LS996	LS997	6	46	male	married or have partner	min wage-ave income	complete school or vocational school	only opioids	released >1y ago	no	no	yes	yes	35-49 yrs	no	HIVPos	undiagnosed	not on ART	<1000	6
LS520	Mykolaiv	LS968	LS969	LS970	15	44	male	married or have partner	min wage-ave income	school or less	only opioids	released >1y ago	yes	no	no	no	35-49 yrs	yes	HIVPos	diagnosed	on ART => 6 m	=>1000	4
LS527	Mykolaiv	LS560	LS561	LS562	15	37	male	married or have partner	min wage-ave income	complete school or vocational school	only opioids	released >1y ago	yes	no	no	yes	35-49 yrs	yes	HIVPos	diagnosed	not on ART	=>1000	6
LS530	Mykolaiv	LS584	LS585	LS586	10	24	male	married or have partner	min wage-ave income	complete school or vocational school	only opioids	no	no	no	yes	yes	<35 yrs	no	HIVPos	undiagnosed	not on ART	=>1000	4
LS533	Mykolaiv	LS599	LS600	LS601	5	42	male	married or have partner	min wage-ave income	complete school or vocational school	only opioids	released >1y ago	no	no	yes	no	35-49 yrs	no	HIVPos	diagnosed	on ART => 6 m	<1000	4
LS534	Mykolaiv	LS596	LS597	LS598	8	40	male	single	<min wage	school or less	only opioids	no	no	no	no	no	35-49 yrs	no	HIVPos	diagnosed	on ART => 6 m	<1000	5
LS535	Mykolaiv	LS593	LS594	LS595	15	54	male	married or have partner	<min wage	complete school or vocational school	only opioids	released >1y ago	no	no	no	no	50+ yrs	no	HIVPos	diagnosed	on ART => 6 m	<1000	4
LS536	Mykolaiv	LS875	LS876	LS877	5	52	female	single	<min wage	complete school or vocational school	only opioids	no	yes	no	yes	no	50+ yrs	no	HIVPos	diagnosed	on ART => 6 m	<1000	3
LS538	Mykolaiv				4	44	male	married or have partner	min wage-ave income	complete school or vocational school	only opioids	released >1y ago	no	no	no	no	35-49 yrs	no	HIVPos	diagnosed	on ART time NA	<1000	2
LS548	Mykolaiv				5	44	male	married or have partner	min wage-ave income	complete school or vocational school	only opioids	released >1y ago	no	no	no	no	35-49 yrs	no	HIVPos	diagnosed	on ART => 6 m	<1000	4
LS587	Mykolaiv				3	35	male	married or have partner	min wage-ave income	complete school or vocational school	mixed	released >1y ago	yes	no	no	yes	35-49 yrs	no	HIVPos	diagnosed	on ART => 6 m	<1000	4
LS588	Mykolaiv				2	45	male	single	min wage-ave income	school or less	only opioids	released >1y ago	yes	no	no	no	35-49 yrs	no	HIVPos	diagnosed	on ART => 6 m	<1000	6
LS593	Mykolaiv	LS1061	LS1062	LS1063	5	57	male	single	<min wage	school or less	mixed	no	no	no	no	yes	50+ yrs	no	HIVPos	undiagnosed	not on ART	=>1000	4
LS595	Mykolaiv				3	58	male	single	min wage-ave income	graduate	only opioids	released >1y ago	yes	no	no	yes	50+ yrs	yes	HIVPos	diagnosed	on ART => 6 m	<1000	3
LS6	Mykolaiv	LS23	LS24	LS25	5	33	male	married or have partner	min wage-ave income	school or less	only opioids	no	yes	yes	yes	no	<35 yrs	yes	HIVPos	diagnosed	not on ART	=>1000	7
LS60	Mykolaiv	LS107	LS108	LS109	1	56	male	single	<min wage	complete school or vocational school	only opioids	released >1y ago	yes	no	no	no	50+ yrs	no	HIVPos	undiagnosed	not on ART	<1000	4
LS61	Mykolaiv	LS92	LS93	LS94	8	57	male	single	min wage-ave income	complete school or vocational school	only opioids	released >1y ago	no	no	no	no	50+ yrs	no	HIVPos	diagnosed	on ART => 6 m	<1000	7
LS619	Mykolaiv	LS740	LS741	LS742	5	46	male	married or have partner	>ave income	school or less	only opioids	released >1y ago	no	no	yes	no	35-49 yrs	no	HIVPos	undiagnosed	not on ART	=>1000	3
LS626	Mykolaiv	LS836	LS837	LS838	10	40	male	married or have partner	min wage-ave income	complete school or vocational school	only opioids	released >1y ago	yes	no	no	no	35-49 yrs	no	HIVPos	diagnosed	on ART => 6 m	=>1000	5
LS632	Mykolaiv	LS686	LS687	LS688	3	42	female	married or have partner	min wage-ave income	complete school or vocational school	only opioids	released >1y ago	no	no	no	yes	35-49 yrs	no	HIVPos	diagnosed	on ART => 6 m	<1000	4
LS633	Mykolaiv				2	49	male	single	min wage-ave income	complete school or vocational school	only opioids	released >1y ago	yes	no	no	yes	35-49 yrs	no	HIVPos	diagnosed	not on ART	=>1000	3
LS636	Mykolaiv	LS653	LS654	LS655	5	39	female	married or have partner	min wage-ave income	complete school or vocational school	only opioids	no	yes	no	yes	no	35-49 yrs	no	HIVPos	diagnosed	not on ART	=>1000	5
LS640	Mykolaiv	LS728	LS729	LS730	3	41	male	single	<min wage	complete school or vocational school	only opioids	released >1y ago	no	no	no	yes	35-49 yrs	no	HIVPos	undiagnosed	not on ART	=>1000	3
LS644	Mykolaiv				1	44	female	married or have partner	min wage-ave income	complete school or vocational school	only opioids	no	yes	no	yes	no	35-49 yrs	no	HIVPos	diagnosed	on ART => 6 m	<1000	5
LS647	Mykolaiv				20	35	female	married or have partner	min wage-ave income	complete school or vocational school	mixed	no	yes	no	no	no	35-49 yrs	no	HIVPos	diagnosed	on ART => 6 m	=>1000	7
LS648	Mykolaiv	LS866	LS867	LS868	3	35	male	married or have partner	min wage-ave income	complete school or vocational school	mixed	released >1y ago	yes	no	no	no	35-49 yrs	no	HIVPos	diagnosed	on ART => 6 m	=>1000	3
LS653	Mykolaiv	LS1046	LS1047	LS1048	10	35	female	married or have partner	min wage-ave income	complete school or vocational school	only opioids	no	yes	no	no	no	35-49 yrs	no	HIVPos	diagnosed	on ART => 6 m	<1000	3
LS654	Mykolaiv	LS1043	LS1044	LS1045	8	36	male	married or have partner	min wage-ave income	complete school or vocational school	only opioids	no	yes	no	yes	yes	35-49 yrs	no	HIVPos	diagnosed	not on ART	=>1000	5
LS656	Mykolaiv	LS929	LS930	LS931	1	55	male	married or have partner	min wage-ave income	complete school or vocational school	only opioids	released >1y ago	no	no	no	no	50+ yrs	no	HIVPos	undiagnosed	not on ART	<1000	3
LS657	Mykolaiv	LS1016	LS1017	LS1018	10	54	male	married or have partner	<min wage	complete school or vocational school	only opioids	released >1y ago	no	no	no	yes	50+ yrs	no	HIVPos	diagnosed	on ART => 6 m	<1000	4
LS673	Mykolaiv				5	31	male	single	<min wage	complete school or vocational school	only opioids	no	no	no	no	yes	<35 yrs	no	HIVPos	diagnosed	on ART => 6 m	<1000	2
LS689	Mykolaiv	LS761	LS762	LS763	3	48	male	single	min wage-ave income	complete school or vocational school	only opioids	released <=1y ago	no	no	yes	no	35-49 yrs	yes	HIVPos	diagnosed	not on ART	=>1000	2
LS691	Mykolaiv	LS758	LS759	LS760	10	48	male	married or have partner	min wage-ave income	complete school or vocational school	only opioids	released >1y ago	yes	no	no	yes	35-49 yrs	no	HIVPos	diagnosed	not on ART	=>1000	5
LS723	Mykolaiv	LS794	LS795	LS796	2	47	male	single	<min wage	complete school or vocational school	only opioids	released >1y ago	no	no	no	yes	35-49 yrs	no	HIVPos	diagnosed	on ART => 6 m	<1000	4
LS734	Mykolaiv	LS1007	LS1008	LS1009	3	45	female	single	min wage-ave income	technical school or bachelor	only opioids	released >1y ago	yes	yes	no	no	35-49 yrs	yes	HIVPos	diagnosed	on ART => 6 m	=>1000	3
LS736	Mykolaiv				20	54	male	single	min wage-ave income	complete school or vocational school	only opioids	released >1y ago	yes	no	no	yes	50+ yrs	yes	HIVPos	diagnosed	on ART => 6 m	<1000	4
LS777	Mykolaiv	LS1040	LS1041	LS1042	4	49	male	single	min wage-ave income	school or less	only opioids	no	yes	no	no	no	35-49 yrs	no	HIVPos	diagnosed	on ART => 6 m	=>1000	3
LS778	Mykolaiv				2	47	male	single	<min wage	complete school or vocational school	only opioids	released >1y ago	yes	no	no	yes	35-49 yrs	no	HIVPos	diagnosed	on ART => 6 m	<1000	2
LS790	Mykolaiv	LS812	LS813	LS814	5	34	male	single	min wage-ave income	complete school or vocational school	only opioids	no	no	no	no	no	<35 yrs	no	HIVPos	diagnosed	on ART <6 m	=>1000	6
LS795	Mykolaiv	LS1013	LS1014	LS1015	30	36	male	single	min wage-ave income	complete school or vocational school	only opioids	no	no	no	no	yes	35-49 yrs	no	HIVPos	undiagnosed	not on ART	<1000	4
LS796	Mykolaiv				5	54	male	single	min wage-ave income	complete school or vocational school	mixed	released >1y ago	no	no	no	yes	50+ yrs	no	HIVPos	diagnosed	on ART => 6 m	<1000	4
LS8	Mykolaiv	LS14	LS15	LS16	3	35	male	married or have partner	<min wage	school or less	only stim	released >1y ago	no	no	yes	yes	35-49 yrs	no	HIVPos	undiagnosed	not on ART	=>1000	6
LS806	Mykolaiv	LS983	LS984	LS985	2	49	male	single	min wage-ave income	complete school or vocational school	only opioids	released >1y ago	no	no	yes	yes	35-49 yrs	no	HIVPos	missing	missing	=>1000	3
LS871	Mykolaiv	LS905	LS906	LS907	10	37	male	married or have partner	<min wage	complete school or vocational school	only opioids	released >1y ago	yes	no	yes	yes	35-49 yrs	no	HIVPos	diagnosed	not on ART	=>1000	4
LS89	Mykolaiv	LS270	LS271	LS272	5	35	male	married or have partner	min wage-ave income	complete school or vocational school	only opioids	released >1y ago	yes	no	no	no	35-49 yrs	no	HIVPos	diagnosed	not on ART	=>1000	4
LS90	Mykolaiv	LS300	LS301	LS302	5	39	male	single	min wage-ave income	complete school or vocational school	only opioids	released >1y ago	yes	no	no	no	35-49 yrs	no	HIVPos	diagnosed	on ART => 6 m	<1000	4
LS911	Mykolaiv	LS1064	LS1065	LS1066	3	43	male	single	min wage-ave income	school or less	only opioids	released >1y ago	no	no	no	no	35-49 yrs	no	HIVPos	diagnosed	on ART => 6 m	=>1000	6
LS917	Mykolaiv	LS1073	LS1074	LS1075	5	40	male	married or have partner	min wage-ave income	school or less	only opioids	released >1y ago	yes	no	no	yes	35-49 yrs	no	HIVPos	diagnosed	on ART time NA	=>1000	3
LS923	Mykolaiv	LS1004	LS1005	LS1006	5	47	male	single	min wage-ave income	graduate	only opioids	released >1y ago	yes	no	no	no	35-49 yrs	no	HIVPos	diagnosed	not on ART	=>1000	4
LS927	Mykolaiv	LS1019	LS1020	LS1021	7	33	female	married or have partner	min wage-ave income	complete school or vocational school	only opioids	released >1y ago	yes	no	no	no	<35 yrs	yes	HIVPos	diagnosed	on ART => 6 m	<1000	5
LS968	Mykolaiv	LS1034	LS1035	LS1036	5	44	male	married or have partner	<min wage	complete school or vocational school	only opioids	released <=1y ago	no	no	yes	no	35-49 yrs	no	HIVPos	diagnosed	on ART time NA	<1000	5
LS969	Mykolaiv				5	50	female	married or have partner	<min wage	complete school or vocational school	only opioids	no	no	no	no	yes	50+ yrs	yes	HIVPos	diagnosed	not on ART	=>1000	4
LS998	Mykolaiv	LS1085	LS1086	LS1087	5	51	male	married or have partner	min wage-ave income	complete school or vocational school	only opioids	no	yes	no	yes	no	50+ yrs	no	HIVPos	diagnosed	on ART time NA	<1000	3
LT105	Odesa	LT253	LT254	LT255	5	57	male	single	<min wage	complete school or vocational school	only opioids	released >1y ago	yes	no	no	no	50+ yrs	no	HIVPos	diagnosed	on ART => 6 m	<1000	4
LT1052	Odesa	LT1103	LT1104	LT1105	3	54	male	married or have partner	<min wage	complete school or vocational school	only opioids	released >1y ago	no	no	no	no	50+ yrs	no	HIVPos	undiagnosed	not on ART	<1000	6
LT1054	Odesa	LT1100	LT1101	LT1102	5	44	female	married or have partner	<min wage	complete school or vocational school	only opioids	released >1y ago	yes	no	yes	no	35-49 yrs	no	HIVPos	diagnosed	on ART => 6 m	<1000	5
LT107	Odesa	LT694	LT695	LT696	3	52	male	single	min wage-ave income	complete school or vocational school	mixed	released >1y ago	yes	yes	yes	no	50+ yrs	no	HIVPos	diagnosed	not on ART	<1000	5
LT112	Odesa	LT1037	LT1038	LT1039	5	49	male	single	<min wage	school or less	only opioids	released >1y ago	yes	no	no	yes	35-49 yrs	no	HIVPos	diagnosed	on ART => 6 m	<1000	5
LT114	Odesa	LT1025	LT1026	LT1027	10	52	male	single	min wage-ave income	complete school or vocational school	only opioids	released >1y ago	yes	no	no	no	50+ yrs	no	HIVPos	diagnosed	on ART => 6 m	=>1000	6
LT13	Odesa	LT49	LT50	LT51	20	47	male	single	min wage-ave income	graduate	mixed	released >1y ago	yes	no	no	no	35-49 yrs	yes	HIVPos	diagnosed	on ART => 6 m	<1000	8
LT140	Odesa	LT193	LT194	LT195	14	41	male	married or have partner	min wage-ave income	school or less	only stim	no	no	no	yes	no	35-49 yrs	no	HIVPos	undiagnosed	not on ART	<1000	6
LT143	Odesa	LT196	LT197	LT198	20	33	male	single	<min wage	technical school or bachelor	mixed	no	no	no	no	no	<35 yrs	no	HIVPos	undiagnosed	not on ART	=>1000	11
LT15	Odesa	LT52	LT53	LT54	30	51	female	single	>ave income	graduate	only opioids	released >1y ago	yes	no	no	no	50+ yrs	yes	HIVPos	diagnosed	on ART <6 m	<1000	9
LT151	Odesa	LT214	LT215	LT216	5	35	male	single	min wage-ave income	complete school or vocational school	only opioids	no	no	no	no	no	35-49 yrs	no	HIVPos	undiagnosed	not on ART	<1000	5
LT163	Odesa	LT367	LT368	LT369	5	39	male	single	min wage-ave income	school or less	only opioids	no	no	no	no	yes	35-49 yrs	no	HIVPos	undiagnosed	not on ART	<1000	5
LT165	Odesa	LT364	LT365	LT366	5	51	male	married or have partner	min wage-ave income	complete school or vocational school	only opioids	released >1y ago	no	no	no	yes	50+ yrs	no	HIVPos	undiagnosed	not on ART	=>1000	6
LT17	Odesa	LT82	LT83	LT84	10	46	male	single	min wage-ave income	complete school or vocational school	only stim	released >1y ago	yes	no	no	no	35-49 yrs	no	HIVPos	diagnosed	not on ART	=>1000	9
LT170	Odesa	LT274	LT275	LT276	6	23	male	single	min wage-ave income	complete school or vocational school	only stim	no	no	no	yes	no	<35 yrs	no	HIVPos	undiagnosed	not on ART	=>1000	4
LT175	Odesa	LT403	LT404	LT405	3	38	male	single	>ave income	complete school or vocational school	mixed	released >1y ago	no	no	yes	no	35-49 yrs	no	HIVPos	undiagnosed	not on ART	=>1000	4
LT176	Odesa	LT373	LT374	LT375	8	45	male	married or have partner	min wage-ave income	school or less	only opioids	released >1y ago	no	no	yes	yes	35-49 yrs	no	HIVPos	undiagnosed	not on ART	=>1000	8
LT221	Odesa	LT292	LT293	LT294	10	37	male	single	min wage-ave income	school or less	mixed	no	no	no	no	yes	35-49 yrs	no	HIVPos	undiagnosed	not on ART	=>1000	4
LT246	Odesa	LT505	LT506	LT507	5	24	male	married or have partner	min wage-ave income	complete school or vocational school	only opioids	released >1y ago	yes	no	yes	no	<35 yrs	no	HIVPos	diagnosed	not on ART	=>1000	4
LT250	Odesa	LT343	LT344	LT345	5	38	female	married or have partner	min wage-ave income	graduate	mixed	no	yes	no	yes	yes	35-49 yrs	no	HIVPos	undiagnosed	not on ART	<1000	3
LT252	Odesa	LT346	LT347	LT348	3	44	male	married or have partner	<min wage	technical school or bachelor	only opioids	no	yes	no	yes	no	35-49 yrs	no	HIVPos	undiagnosed	not on ART	<1000	4
LT264	Odesa	LT568	LT569	LT570	20	35	male	married or have partner	>ave income	school or less	mixed	released >1y ago	yes	no	yes	no	35-49 yrs	no	HIVPos	diagnosed	not on ART	=>1000	6
LT275	Odesa	LT442	LT443	LT444	4	28	male	single	min wage-ave income	complete school or vocational school	mixed	no	no	no	yes	no	<35 yrs	no	HIVPos	diagnosed	not on ART	=>1000	4
LT284	Odesa	LT556	LT557	LT558	3	45	male	single	min wage-ave income	school or less	mixed	released >1y ago	no	no	no	no	35-49 yrs	no	HIVPos	undiagnosed	not on ART	=>1000	3
LT286	Odesa	LT436	LT437	LT438	15	34	male	married or have partner	min wage-ave income	complete school or vocational school	mixed	no	yes	no	yes	no	<35 yrs	no	HIVPos	undiagnosed	not on ART	<1000	9
LT292	Odesa	LT529	LT530	LT531	4	29	male	married or have partner	min wage-ave income	school or less	only stim	no	no	no	yes	no	<35 yrs	no	HIVPos	undiagnosed	not on ART	=>1000	4
LT298	Odesa	LT923	LT924	LT925	2	38	female	married or have partner	min wage-ave income	complete school or vocational school	only opioids	released >1y ago	yes	no	yes	no	35-49 yrs	no	HIVPos	undiagnosed	not on ART	=>1000	6
LT31	Odesa	LT55	LT56	LT57	50	31	male	married or have partner	min wage-ave income	complete school or vocational school	mixed	released >1y ago	no	no	no	no	<35 yrs	no	HIVPos	undiagnosed	not on ART	<1000	11
LT341	Odesa	LT412	LT413	LT414	3	33	male	married or have partner	min wage-ave income	complete school or vocational school	only opioids	no	no	no	no	no	<35 yrs	no	HIVPos	undiagnosed	not on ART	=>1000	3
LT342	Odesa	LT406	LT407	LT408	5	31	female	married or have partner	min wage-ave income	complete school or vocational school	only opioids	no	no	no	no	no	<35 yrs	no	HIVPos	undiagnosed	not on ART	=>1000	9
LT345	Odesa	LT1000	LT998	LT999	3	49	male	married or have partner	<min wage	complete school or vocational school	only opioids	released >1y ago	no	no	yes	no	35-49 yrs	no	HIVPos	undiagnosed	not on ART	<1000	5
LT363	Odesa	LT797	LT798	LT799	5	26	female	married or have partner	<min wage	technical school or bachelor	mixed	no	no	no	no	no	<35 yrs	no	HIVPos	undiagnosed	not on ART	=>1000	5
LT371	Odesa	LT721	LT722	LT723	6	44	male	married or have partner	min wage-ave income	complete school or vocational school	only opioids	released >1y ago	no	no	yes	no	35-49 yrs	no	HIVPos	undiagnosed	not on ART	=>1000	6
LT372	Odesa	LT688	LT689	LT690	4	50	male	single	min wage-ave income	technical school or bachelor	only opioids	no	no	no	no	no	50+ yrs	no	HIVPos	missing	missing	=>1000	4
LT376	Odesa	LT764	LT765	LT766	10	43	male	married or have partner	min wage-ave income	complete school or vocational school	only opioids	released >1y ago	no	no	no	no	35-49 yrs	no	HIVPos	diagnosed	on ART => 6 m	<1000	5
LT411	Odesa	LT760	LT761	LT763	5	47	male	single	min wage-ave income	complete school or vocational school	only opioids	released >1y ago	no	no	no	yes	35-49 yrs	no	HIVPos	diagnosed	not on ART	=>1000	7
LT420	Odesa	LT941	LT942	LT943	10	31	male	single	min wage-ave income	complete school or vocational school	only stim	no	no	no	yes	no	<35 yrs	no	HIVPos	undiagnosed	not on ART	<1000	7
LT432	Odesa	LT487	LT488	LT489	10	37	male	single	min wage-ave income	school or less	mixed	released >1y ago	no	no	no	yes	35-49 yrs	no	HIVPos	undiagnosed	not on ART	=>1000	9
LT441	Odesa				10	30	female	married or have partner	min wage-ave income	complete school or vocational school	mixed	no	yes	no	no	yes	<35 yrs	no	HIVPos	diagnosed	on ART => 6 m	<1000	12
LT450	Odesa	LT1109	LT1110	LT1111	4	30	female	married or have partner	min wage-ave income	complete school or vocational school	mixed	no	no	no	no	no	<35 yrs	no	HIVPos	undiagnosed	not on ART	<1000	4
LT456	Odesa	LT514	LT515	LT516	3	49	male	single	min wage-ave income	complete school or vocational school	mixed	released >1y ago	yes	no	no	no	35-49 yrs	yes	HIVPos	undiagnosed	not on ART	<1000	6
LT469	Odesa				2	52	female	single	min wage-ave income	complete school or vocational school	only opioids	released >1y ago	yes	no	no	no	50+ yrs	no	HIVPos	undiagnosed	not on ART	=>1000	7
LT492	Odesa	LT872	LT873	LT874	6	35	male	single	min wage-ave income	school or less	mixed	no	no	no	no	no	35-49 yrs	no	HIVPos	diagnosed	on ART time NA	<1000	7
LT5	Odesa	LT25	LT26	LT27	3	33	male	married or have partner	min wage-ave income	school or less	mixed	released >1y ago	no	no	no	no	<35 yrs	no	HIVPos	undiagnosed	not on ART	=>1000	5
LT51	Odesa	LT61	LT62	LT63	15	38	male	married or have partner	min wage-ave income	technical school or bachelor	mixed	no	yes	no	no	no	35-49 yrs	yes	HIVPos	diagnosed	on ART time NA	<1000	7
LT521	Odesa	LT869	LT870	LT871	4	43	male	single	min wage-ave income	complete school or vocational school	mixed	released >1y ago	no	no	no	no	35-49 yrs	no	HIVPos	undiagnosed	not on ART	=>1000	3
LT522	Odesa	LT881	LT882	LT883	5	34	female	single	min wage-ave income	complete school or vocational school	only opioids	released >1y ago	yes	no	no	yes	<35 yrs	no	HIVPos	missing	missing	<1000	3
LT530	Odesa	LT902	LT903	LT904	3	24	female	married or have partner	min wage-ave income	school or less	only opioids	no	no	no	yes	no	<35 yrs	no	HIVPos	undiagnosed	not on ART	=>1000	3
LT561	Odesa	LT842	LT843	LT844	10	37	male	married or have partner	min wage-ave income	complete school or vocational school	only opioids	released <=1y ago	no	no	yes	yes	35-49 yrs	no	HIVPos	missing	missing	<1000	11
LT58	Odesa	LT118	LT119	LT120	3	53	male	married or have partner	<min wage	complete school or vocational school	only opioids	no	yes	no	no	yes	50+ yrs	no	HIVPos	diagnosed	on ART => 6 m	<1000	4
LT6	Odesa	LT22	LT23	LT24	5	32	female	married or have partner	min wage-ave income	complete school or vocational school	only stim	released >1y ago	yes	yes	no	no	<35 yrs	no	HIVPos	diagnosed	not on ART	=>1000	5
LT60	Odesa	LT115	LT116	LT117	3	50	female	married or have partner	min wage-ave income	complete school or vocational school	only opioids	released >1y ago	no	no	no	yes	50+ yrs	no	HIVPos	diagnosed	on ART => 6 m	<1000	4
LT61	Odesa	LT121	LT122	LT123	12	42	female	married or have partner	<min wage	technical school or bachelor	mixed	no	no	no	yes	no	35-49 yrs	no	HIVPos	undiagnosed	not on ART	=>1000	6
LT64	Odesa	LT508	LT509	LT510	10	35	male	single	min wage-ave income	school or less	only opioids	released >1y ago	yes	no	no	yes	35-49 yrs	no	HIVPos	undiagnosed	not on ART	=>1000	5
LT645	Odesa	LT1136	LT1137	LT1138	4	38	male	single	min wage-ave income	school or less	mixed	released >1y ago	no	no	no	no	35-49 yrs	no	HIVPos	diagnosed	not on ART	=>1000	2
LT659	Odesa				3	32	male	married or have partner	>ave income	complete school or vocational school	only opioids	released >1y ago	no	no	yes	no	<35 yrs	no	HIVPos	undiagnosed	not on ART	=>1000	4
LT67	Odesa	LT166	LT167	LT168	3	45	male	married or have partner	>ave income	technical school or bachelor	mixed	released >1y ago	yes	no	yes	no	35-49 yrs	no	HIVPos	diagnosed	on ART => 6 m	<1000	5
LT70	Odesa	LT136	LT137	LT138	3	26	male	single	min wage-ave income	complete school or vocational school	only opioids	no	no	no	yes	no	<35 yrs	no	HIVPos	missing	missing	=>1000	8
LT700	Odesa	LT830	LT831	LT832	5	29	female	married or have partner	<min wage	school or less	mixed	no	no	no	no	yes	<35 yrs	no	HIVPos	undiagnosed	not on ART	<1000	4
LT702	Odesa	LT833	LT834	LT835	7	35	male	married or have partner	>ave income	technical school or bachelor	mixed	released >1y ago	yes	no	no	no	35-49 yrs	no	HIVPos	diagnosed	on ART <6 m	=>1000	4
LT711	Odesa	LT974	LT975	LT976	5	32	male	married or have partner	>ave income	complete school or vocational school	only opioids	released >1y ago	no	no	no	yes	<35 yrs	no	HIVPos	undiagnosed	not on ART	=>1000	7
LT720	Odesa	LT1058	LT1059	LT1060	10	36	male	single	min wage-ave income	school or less	only opioids	released >1y ago	no	no	yes	no	35-49 yrs	no	HIVPos	diagnosed	not on ART	=>1000	7
LT736	Odesa	LT806	LT807	LT808	3	22	female	married or have partner	<min wage	complete school or vocational school	only stim	no	yes	no	yes	no	<35 yrs	no	HIVPos	undiagnosed	not on ART	=>1000	6
LT737	Odesa	LT794	LT795	LT796	3	25	male	married or have partner	min wage-ave income	complete school or vocational school	mixed	no	yes	no	no	no	<35 yrs	no	HIVPos	diagnosed	not on ART	=>1000	7
LT767	Odesa	LT1163	LT1164	LT1165	4	35	male	single	min wage-ave income	complete school or vocational school	only opioids	no	no	no	no	no	35-49 yrs	no	HIVPos	undiagnosed	not on ART	=>1000	6
LT768	Odesa				15	48	male	single	min wage-ave income	complete school or vocational school	only opioids	released >1y ago	no	no	no	yes	35-49 yrs	no	HIVPos	undiagnosed	not on ART	=>1000	7
LT769	Odesa				3	37	male	married or have partner	min wage-ave income	complete school or vocational school	only opioids	released >1y ago	no	no	yes	no	35-49 yrs	no	HIVPos	undiagnosed	not on ART	<1000	7
LT815	Odesa				3	39	female	married or have partner	min wage-ave income	complete school or vocational school	only opioids	released >1y ago	no	no	yes	no	35-49 yrs	no	HIVPos	undiagnosed	not on ART	<1000	6
LT816	Odesa				4	39	male	married or have partner	min wage-ave income	complete school or vocational school	mixed	no	no	no	yes	no	35-49 yrs	no	HIVPos	missing	missing	=>1000	4
LT825	Odesa	LT917	LT918	LT919	5	40	male	single	min wage-ave income	complete school or vocational school	only stim	released >1y ago	no	no	yes	no	35-49 yrs	no	HIVPos	undiagnosed	not on ART	=>1000	4
LT826	Odesa	LT932	LT933	LT934	3	33	female	married or have partner	min wage-ave income	complete school or vocational school	only stim	released >1y ago	no	no	yes	yes	<35 yrs	no	HIVPos	undiagnosed	not on ART	<1000	7
LT837	Odesa	LT905	LT906	LT907	3	30	female	single	min wage-ave income	complete school or vocational school	only stim	no	no	no	yes	no	<35 yrs	no	HIVPos	undiagnosed	not on ART	=>1000	3
LT96	Odesa	LT148	LT149	LT150	5	30	female	married or have partner	>ave income	complete school or vocational school	mixed	no	no	no	no	no	<35 yrs	no	HIVPos	diagnosed	not on ART	<1000	6
LT967	Odesa	LT1076	LT1077	LT1078	5	34	female	married or have partner	min wage-ave income	school or less	only opioids	no	yes	no	no	no	<35 yrs	no	HIVPos	diagnosed	on ART => 6 m	=>1000	4
LT980	Odesa	LT1031	LT1032	LT1033	3	48	male	single	min wage-ave income	graduate	only opioids	released >1y ago	no	no	no	no	35-49 yrs	no	HIVPos	undiagnosed	not on ART	<1000	3
LT982	Odesa	LT1046	LT1047	LT1048	5	43	male	married or have partner	>ave income	graduate	only opioids	no	no	no	no	no	35-49 yrs	no	HIVPos	undiagnosed	not on ART	=>1000	4
LU101	Poltava	LU249	LU250	LU251	100	31	female	married or have partner	<min wage	graduate	mixed	no	yes	yes	yes	yes	<35 yrs	yes	HIVPos	diagnosed	on ART => 6 m	<1000	5
LU109	Poltava	LU178	LU179	LU180	15	36	male	married or have partner	>ave income	technical school or bachelor	mixed	no	yes	yes	no	yes	35-49 yrs	yes	HIVPos	diagnosed	not on ART	=>1000	3
LU117	Poltava	LU279	LU280	LU281	6	42	female	married or have partner	<min wage	complete school or vocational school	only stim	released >1y ago	yes	yes	no	no	35-49 yrs	yes	HIVPos	diagnosed	not on ART	=>1000	9
LU119	Poltava	LU342	LU343	LU344	7	35	female	married or have partner	min wage-ave income	complete school or vocational school	only stim	no	yes	yes	no	yes	35-49 yrs	yes	HIVPos	diagnosed	on ART => 6 m	<1000	5
LU125	Poltava	LU309	LU310	LU311	7	32	male	single	min wage-ave income	complete school or vocational school	only opioids	no	yes	no	yes	yes	<35 yrs	no	HIVPos	undiagnosed	not on ART	=>1000	6
LU126	Poltava	LU312	LU313	LU314	8	36	female	married or have partner	min wage-ave income	technical school or bachelor	only stim	released >1y ago	yes	yes	yes	yes	35-49 yrs	yes	HIVPos	diagnosed	not on ART	=>1000	4
LU137	Poltava	LU205	LU206	LU207	10	50	male	single	<min wage	complete school or vocational school	only opioids	no	yes	no	no	no	50+ yrs	no	HIVPos	diagnosed	on ART => 6 m	<1000	4
LU139	Poltava	LU381	LU382	LU383	10	51	male	married or have partner	min wage-ave income	complete school or vocational school	mixed	released >1y ago	yes	yes	no	yes	50+ yrs	yes	HIVPos	diagnosed	on ART => 6 m	=>1000	4
LU140	Poltava	LU378	LU379	LU380	1	49	female	single	<min wage	school or less	only opioids	no	yes	no	no	no	35-49 yrs	no	HIVPos	undiagnosed	not on ART	=>1000	4
LU153	Poltava	LU228	LU229	LU230	3	43	male	single	<min wage	complete school or vocational school	mixed	no	yes	no	no	yes	35-49 yrs	no	HIVPos	diagnosed	on ART => 6 m	<1000	4
LU158	Poltava	LU402	LU403	LU404	5	36	female	single	min wage-ave income	school or less	only stim	no	yes	no	no	yes	35-49 yrs	yes	HIVPos	undiagnosed	not on ART	<1000	2
LU159	Poltava	LU408	LU409	LU410	5	33	female	single	min wage-ave income	complete school or vocational school	only opioids	no	yes	no	no	yes	<35 yrs	yes	HIVPos	diagnosed	on ART => 6 m	<1000	4
LU165	Poltava				4	36	female	married or have partner	<min wage	technical school or bachelor	mixed	released >1y ago	yes	no	yes	yes	35-49 yrs	no	HIVPos	missing	missing	<1000	3
LU166	Poltava	LU453	LU454	LU455	15	39	male	married or have partner	min wage-ave income	complete school or vocational school	mixed	released >1y ago	yes	yes	yes	yes	35-49 yrs	yes	HIVPos	diagnosed	on ART time NA	<1000	4
LU167	Poltava	LU456	LU457	LU458	5	46	female	single	<min wage	complete school or vocational school	only opioids	released >1y ago	yes	no	no	no	35-49 yrs	no	HIVPos	diagnosed	on ART => 6 m	<1000	2
LU168	Poltava	LU459	LU460	LU461	4	36	female	married or have partner	<min wage	complete school or vocational school	only opioids	no	yes	yes	yes	no	35-49 yrs	yes	HIVPos	diagnosed	on ART time NA	<1000	4
LU171	Poltava	LU438	LU439	LU440	30	42	male	married or have partner	min wage-ave income	complete school or vocational school	mixed	no	yes	yes	no	yes	35-49 yrs	yes	HIVPos	diagnosed	on ART => 6 m	<1000	5
LU172	Poltava	LU288	LU289	LU290	6	33	male	single	min wage-ave income	complete school or vocational school	mixed	released >1y ago	yes	no	yes	yes	<35 yrs	no	HIVPos	diagnosed	on ART time NA	<1000	5
LU182	Poltava	LU504	LU505	LU506	5	38	male	married or have partner	min wage-ave income	complete school or vocational school	mixed	released >1y ago	yes	no	yes	yes	35-49 yrs	yes	HIVPos	diagnosed	on ART => 6 m	<1000	3
LU184	Poltava	LU261	LU262	LU263	5	35	male	single	min wage-ave income	complete school or vocational school	mixed	released >1y ago	yes	no	no	yes	35-49 yrs	no	HIVPos	undiagnosed	not on ART	=>1000	3
LU195	Poltava	LU270	LU271	LU272	10	22	female	married or have partner	>ave income	technical school or bachelor	mixed	no	no	no	yes	yes	<35 yrs	no	HIVPos	undiagnosed	not on ART	=>1000	5
LU204	Poltava	LU588	LU589	LU590	40	39	female	married or have partner	>ave income	complete school or vocational school	mixed	released >1y ago	yes	yes	no	yes	35-49 yrs	yes	HIVPos	diagnosed	on ART => 6 m	<1000	7
LU205	Poltava	LU616	LU617	LU618	4	44	male	married or have partner	<min wage	complete school or vocational school	only opioids	released >1y ago	yes	no	no	no	35-49 yrs	no	HIVPos	diagnosed	not on ART	=>1000	5
LU206	Poltava	LU613	LU614	LU615	10	32	female	married or have partner	<min wage	complete school or vocational school	only opioids	no	no	no	no	yes	<35 yrs	no	HIVPos	diagnosed	on ART => 6 m	=>1000	3
LU210	Poltava	LU654	LU655	LU656	14	35	male	single	min wage-ave income	complete school or vocational school	only opioids	no	no	no	no	no	35-49 yrs	no	HIVPos	undiagnosed	not on ART	<1000	5
LU214	Poltava	LU708	LU709	LU710	1	54	female	single	min wage-ave income	school or less	only opioids	released >1y ago	yes	yes	yes	yes	50+ yrs	yes	HIVPos	diagnosed	not on ART	=>1000	5
LU224	Poltava	LU690	LU691	LU692	10	42	female	married or have partner	min wage-ave income	complete school or vocational school	mixed	released >1y ago	yes	yes	no	yes	35-49 yrs	yes	HIVPos	diagnosed	on ART => 6 m	<1000	5
LU230	Poltava	LU426	LU427	LU428	10	38	female	married or have partner	min wage-ave income	complete school or vocational school	mixed	no	yes	yes	no	yes	35-49 yrs	no	HIVPos	diagnosed	not on ART	=>1000	3
LU232	Poltava	LU723	LU724	LU725	4	51	male	single	<min wage	school or less	only opioids	released >1y ago	yes	yes	no	no	50+ yrs	yes	HIVPos	diagnosed	on ART => 6 m	<1000	4
LU235	Poltava	LU742	LU743	LU744	3	41	male	single	min wage-ave income	complete school or vocational school	only opioids	no	yes	no	no	yes	35-49 yrs	yes	HIVPos	diagnosed	on ART => 6 m	<1000	3
LU237	Poltava	LU748	LU749	LU750	5	40	male	married or have partner	min wage-ave income	complete school or vocational school	only stim	released >1y ago	no	yes	yes	no	35-49 yrs	yes	HIVPos	diagnosed	on ART => 6 m	<1000	2
LU249	Poltava	LU785	LU786	LU787	5	48	female	single	<min wage	complete school or vocational school	only stim	released >1y ago	yes	yes	yes	yes	35-49 yrs	yes	HIVPos	diagnosed	on ART time NA	<1000	2
LU255	Poltava	LU796	LU797	LU798	3	43	male	married or have partner	min wage-ave income	complete school or vocational school	only opioids	released >1y ago	yes	no	yes	yes	35-49 yrs	yes	HIVPos	diagnosed	on ART => 6 m	<1000	3
LU260	Poltava	LU622	LU623	LU624	5	28	female	married or have partner	min wage-ave income	complete school or vocational school	only stim	no	no	no	yes	yes	<35 yrs	no	HIVPos	diagnosed	on ART => 6 m	=>1000	2
LU264	Poltava	LU345	LU346	LU347	10	39	male	single	<min wage	school or less	only opioids	released <=1y ago	no	no	no	yes	35-49 yrs	no	HIVPos	diagnosed	on ART => 6 m	<1000	5
LU270	Poltava	LU318	LU319	LU320	5	32	male	single	>ave income	school or less	only opioids	no	no	no	no	yes	<35 yrs	no	HIVPos	undiagnosed	not on ART	<1000	6
LU282	Poltava				3	41	male	married or have partner	min wage-ave income	complete school or vocational school	only opioids	released >1y ago	yes	yes	no	no	35-49 yrs	no	HIVPos	diagnosed	on ART => 6 m	<1000	4
LU29	Poltava	LU52	LU53	LU54	5	29	male	married or have partner	<min wage	complete school or vocational school	mixed	no	yes	no	yes	yes	<35 yrs	yes	HIVPos	diagnosed	not on ART	=>1000	4
LU295	Poltava	LU858			7	49	male	married or have partner	min wage-ave income	graduate	only opioids	released >1y ago	yes	yes	no	no	35-49 yrs	yes	HIVPos	diagnosed	on ART time NA	<1000	4
LU297	Poltava				5	38	female	married or have partner	min wage-ave income	complete school or vocational school	mixed	no	no	no	no	yes	35-49 yrs	no	HIVPos	undiagnosed	not on ART	<1000	3
LU307	Poltava	LU471	LU472	LU473	30	36	male	single	>ave income	complete school or vocational school	only opioids	released >1y ago	yes	no	no	yes	35-49 yrs	no	HIVPos	undiagnosed	not on ART	=>1000	6
LU309	Poltava				10	42	male	married or have partner	<min wage	complete school or vocational school	mixed	released >1y ago	yes	no	no	yes	35-49 yrs	no	HIVPos	undiagnosed	not on ART	<1000	3
LU311	Poltava				3	35	female	married or have partner	min wage-ave income	school or less	mixed	released <=1y ago	no	no	no	yes	35-49 yrs	no	HIVPos	undiagnosed	not on ART	<1000	6
LU312	Poltava				20	42	female	married or have partner	min wage-ave income	school or less	only opioids	released >1y ago	yes	yes	no	yes	35-49 yrs	yes	HIVPos	diagnosed	on ART => 6 m	<1000	6
LU316	Poltava				4	30	female	single	min wage-ave income	complete school or vocational school	only opioids	no	yes	no	no	no	<35 yrs	no	HIVPos	diagnosed	on ART time NA	<1000	3
LU321	Poltava	LU390	LU391	LU392	20	42	male	married or have partner	min wage-ave income	graduate	mixed	no	yes	no	yes	yes	35-49 yrs	yes	HIVPos	undiagnosed	not on ART	=>1000	6
LU336	Poltava	LU846	LU847		20	44	female	married or have partner	<min wage	complete school or vocational school	only stim	released >1y ago	yes	yes	no	yes	35-49 yrs	yes	HIVPos	diagnosed	on ART <6 m	=>1000	2
LU345	Poltava	LU693	LU694	LU695	3	41	male	single	<min wage	complete school or vocational school	only opioids	released >1y ago	no	no	yes	yes	35-49 yrs	no	HIVPos	diagnosed	on ART <6 m	<1000	5
LU347	Poltava				4	37	male	married or have partner	min wage-ave income	technical school or bachelor	mixed	no	yes	no	yes	yes	35-49 yrs	no	HIVPos	undiagnosed	not on ART	=>1000	3
LU356	Poltava				1	40	female	single	min wage-ave income	technical school or bachelor	mixed	no	yes	no	no	yes	35-49 yrs	no	HIVPos	diagnosed	on ART time NA	=>1000	2
LU357	Poltava				1	41	male	married or have partner	>ave income	complete school or vocational school	only opioids	released >1y ago	yes	no	no	no	35-49 yrs	no	HIVPos	undiagnosed	not on ART	=>1000	4
LU359	Poltava				5	37	male	married or have partner	min wage-ave income	complete school or vocational school	only opioids	released >1y ago	yes	no	yes	no	35-49 yrs	no	HIVPos	missing	missing	=>1000	2
LU36	Poltava	LU243	LU244	LU245	5	55	male	married or have partner	min wage-ave income	technical school or bachelor	only opioids	released >1y ago	yes	no	no	no	50+ yrs	no	HIVPos	diagnosed	on ART time NA	<1000	4
LU369	Poltava	LU579	LU580	LU581	2	46	male	single	<min wage	complete school or vocational school	mixed	no	yes	no	no	no	35-49 yrs	no	HIVPos	undiagnosed	not on ART	=>1000	4
LU371	Poltava	LU648	LU649	LU650	5	25	female	married or have partner	>ave income	technical school or bachelor	mixed	no	no	no	yes	no	<35 yrs	no	HIVPos	missing	missing	=>1000	3
LU378	Poltava				5	42	male	married or have partner	<min wage	complete school or vocational school	only opioids	released >1y ago	yes	yes	yes	yes	35-49 yrs	yes	HIVPos	diagnosed	on ART => 6 m	<1000	4
LU379	Poltava				10	41	female	married or have partner	min wage-ave income	complete school or vocational school	only opioids	no	no	no	yes	yes	35-49 yrs	no	HIVPos	undiagnosed	not on ART	<1000	4
LU382	Poltava				5	57	male	single	>ave income	complete school or vocational school	only opioids	released <=1y ago	yes	no	no	yes	50+ yrs	yes	HIVPos	missing	missing	=>1000	3
LU406	Poltava				3	45	male	married or have partner	>ave income	complete school or vocational school	only opioids	released >1y ago	yes	no	yes	yes	35-49 yrs	no	HIVPos	diagnosed	on ART => 6 m	<1000	6
LU420	Poltava				2	37	female	married or have partner	min wage-ave income	school or less	only opioids	no	yes	no	yes	no	35-49 yrs	yes	HIVPos	diagnosed	on ART time NA	<1000	1
LU424	Poltava	LU813	LU814	LU815	20	26	female	married or have partner	min wage-ave income	complete school or vocational school	only opioids	no	yes	yes	no	yes	<35 yrs	no	HIVPos	diagnosed	not on ART	=>1000	7
LU426	Poltava	LU879	LU880	LU881	6	33	female	married or have partner	min wage-ave income	school or less	only opioids	released >1y ago	yes	yes	yes	yes	<35 yrs	no	HIVPos	diagnosed	not on ART	<1000	3
LU428	Poltava	LU876	LU877	LU878	10	40	male	married or have partner	min wage-ave income	complete school or vocational school	only opioids	released >1y ago	yes	yes	yes	no	35-49 yrs	no	HIVPos	diagnosed	on ART => 6 m	<1000	4
LU43	Poltava	LU82	LU83	LU84	5	30	male	single	min wage-ave income	complete school or vocational school	mixed	released >1y ago	yes	no	yes	yes	<35 yrs	no	HIVPos	diagnosed	on ART => 6 m	<1000	6
LU483	Poltava				4	43	male	married or have partner	<min wage	complete school or vocational school	mixed	released >1y ago	yes	no	no	no	35-49 yrs	yes	HIVPos	diagnosed	on ART => 6 m	<1000	2
LU49	Poltava	LU169	LU170	LU171	5	45	male	married or have partner	min wage-ave income	complete school or vocational school	mixed	released >1y ago	yes	yes	no	no	35-49 yrs	yes	HIVPos	diagnosed	on ART => 6 m	<1000	7
LU493	Poltava	LU774	LU775	LU776	15	36	male	single	min wage-ave income	complete school or vocational school	only stim	no	yes	yes	no	yes	35-49 yrs	yes	HIVPos	diagnosed	on ART => 6 m	<1000	4
LU494	Poltava	LU582	LU583	LU584	50	41	male	married or have partner	min wage-ave income	school or less	mixed	released >1y ago	yes	yes	yes	no	35-49 yrs	yes	HIVPos	diagnosed	on ART => 6 m	<1000	5
LU50	Poltava	LU166	LU167	LU168	10	41	male	married or have partner	min wage-ave income	school or less	only opioids	no	yes	yes	yes	no	35-49 yrs	yes	HIVPos	diagnosed	not on ART	<1000	6
LU535	Poltava				4	40	male	married or have partner	min wage-ave income	complete school or vocational school	mixed	released >1y ago	no	no	yes	no	35-49 yrs	no	HIVPos	undiagnosed	not on ART	=>1000	2
LU547	Poltava				5	41	male	married or have partner	min wage-ave income	graduate	mixed	released >1y ago	yes	no	yes	no	35-49 yrs	no	HIVPos	diagnosed	on ART => 6 m	<1000	4
LU576	Poltava	LU751	LU752	LU753	3	50	male	married or have partner	min wage-ave income	complete school or vocational school	only opioids	released >1y ago	yes	no	no	no	50+ yrs	no	HIVPos	undiagnosed	not on ART	<1000	6
LU581	Poltava	LU669	LU670	LU671	30	40	male	single	min wage-ave income	complete school or vocational school	mixed	released >1y ago	yes	no	no	yes	35-49 yrs	no	HIVPos	undiagnosed	not on ART	<1000	5
LU584	Poltava	LU639	LU640	LU641	5	38	male	married or have partner	min wage-ave income	graduate	only opioids	no	yes	no	no	yes	35-49 yrs	no	HIVPos	diagnosed	on ART => 6 m	<1000	3
LU599	Poltava				50	49	male	single	<min wage	school or less	mixed	released >1y ago	yes	yes	no	no	35-49 yrs	no	HIVPos	diagnosed	on ART => 6 m	<1000	5
LU601	Poltava				20	53	male	married or have partner	<min wage	complete school or vocational school	only opioids	released >1y ago	yes	no	yes	no	50+ yrs	no	HIVPos	undiagnosed	not on ART	<1000	4
LU607	Poltava	LU702	LU703	LU704	4	50	female	single	<min wage	complete school or vocational school	mixed	released >1y ago	yes	no	no	yes	50+ yrs	no	HIVPos	undiagnosed	not on ART	<1000	4
LU619	Poltava				1	32	male	married or have partner	>ave income	graduate	only opioids	no	yes	no	yes	yes	<35 yrs	yes	HIVPos	undiagnosed	not on ART	<1000	4
LU625	Poltava	LU822	LU823	LU824	5	33	male	married or have partner	min wage-ave income	school or less	mixed	no	yes	no	no	no	<35 yrs	yes	HIVPos	diagnosed	on ART time NA	=>1000	4
LU626	Poltava	LU825	LU826	LU827	5	34	male	single	<min wage	technical school or bachelor	mixed	released >1y ago	yes	no	no	yes	<35 yrs	yes	HIVPos	diagnosed	on ART time NA	<1000	2
LU650	Poltava	LU765	LU766	LU767	30	32	male	married or have partner	min wage-ave income	school or less	mixed	no	no	no	no	yes	<35 yrs	no	HIVPos	undiagnosed	not on ART	=>1000	5
LU651	Poltava				8	41	male	married or have partner	min wage-ave income	graduate	only opioids	released >1y ago	no	no	yes	yes	35-49 yrs	no	HIVPos	undiagnosed	not on ART	=>1000	2
LU653	Poltava				20	33	female	married or have partner	min wage-ave income	technical school or bachelor	only stim	no	yes	yes	no	yes	<35 yrs	no	HIVPos	diagnosed	on ART => 6 m	<1000	4
LU66	Poltava	LU294	LU295	LU296	5	45	male	single	min wage-ave income	school or less	only opioids	released >1y ago	yes	yes	no	no	35-49 yrs	no	HIVPos	diagnosed	on ART => 6 m	<1000	4
LU670	Poltava				20	41	male	single	min wage-ave income	complete school or vocational school	mixed	released >1y ago	yes	no	yes	yes	35-49 yrs	no	HIVPos	undiagnosed	not on ART	=>1000	5
LU676	Poltava				2	37	female	married or have partner	<min wage	complete school or vocational school	only opioids	no	no	no	no	yes	35-49 yrs	no	HIVPos	diagnosed	on ART time NA	<1000	2
LU677	Poltava				20	44	male	single	min wage-ave income	complete school or vocational school	mixed	released >1y ago	yes	no	no	no	35-49 yrs	no	HIVPos	undiagnosed	not on ART	=>1000	5
LU691	Poltava				2	54	male	married or have partner	min wage-ave income	school or less	mixed	released >1y ago	yes	no	yes	yes	50+ yrs	yes	HIVPos	diagnosed	on ART time NA	=>1000	6
LU726	Poltava				2	42	female	single	<min wage	complete school or vocational school	mixed	no	no	no	no	no	35-49 yrs	yes	HIVPos	diagnosed	on ART => 6 m	<1000	4
LU747	Poltava	LU834	LU835	LU836	5	41	male	married or have partner	<min wage	complete school or vocational school	only stim	released >1y ago	no	no	yes	no	35-49 yrs	yes	HIVPos	undiagnosed	not on ART	<1000	4
LU785	Poltava				5	49	female	married or have partner	<min wage	school or less	only opioids	no	yes	yes	no	yes	35-49 yrs	no	HIVPos	diagnosed	on ART => 6 m	<1000	4
LU80	Poltava	LU175	LU176	LU177	3	53	male	married or have partner	min wage-ave income	complete school or vocational school	only opioids	released >1y ago	yes	yes	yes	yes	50+ yrs	yes	HIVPos	diagnosed	on ART => 6 m	<1000	5
LU802	Poltava				3	38	male	married or have partner	<min wage	complete school or vocational school	only opioids	no	yes	yes	no	yes	35-49 yrs	yes	HIVPos	diagnosed	on ART => 6 m	<1000	5
LU824	Poltava				30	37	male	married or have partner	min wage-ave income	complete school or vocational school	mixed	no	yes	no	yes	yes	35-49 yrs	no	HIVPos	undiagnosed	not on ART	<1000	4
LU85	Poltava	LU163	LU164	LU165	5	30	female	single	min wage-ave income	complete school or vocational school	mixed	no	yes	no	no	yes	<35 yrs	yes	HIVPos	undiagnosed	not on ART	<1000	4
LU88	Poltava	LU237	LU238	LU239	5	42	male	single	<min wage	complete school or vocational school	only stim	no	yes	no	yes	yes	35-49 yrs	yes	HIVPos	diagnosed	on ART => 6 m	<1000	7
LU90	Poltava	LU234	LU235	LU236	5	43	male	single	min wage-ave income	technical school or bachelor	only stim	released >1y ago	yes	no	no	yes	35-49 yrs	yes	HIVPos	diagnosed	on ART => 6 m	<1000	4
LU91	Poltava	LU136	LU137	LU138	5	47	male	married or have partner	<min wage	school or less	mixed	released >1y ago	no	no	yes	no	35-49 yrs	no	HIVPos	missing	missing	<1000	4
LU93	Poltava	LU139	LU140	LU141	5	45	female	married or have partner	<min wage	complete school or vocational school	only opioids	released >1y ago	yes	no	no	yes	35-49 yrs	no	HIVPos	diagnosed	on ART => 6 m	<1000	6
LU96	Poltava	LU240	LU241	LU242	3	43	male	single	min wage-ave income	complete school or vocational school	only opioids	released >1y ago	yes	no	yes	yes	35-49 yrs	no	HIVPos	diagnosed	on ART time NA	<1000	4
LV1067	KryvyiRih	LV1429	LV1430	LV1431	5	39	male	married or have partner	min wage-ave income	complete school or vocational school	mixed	released >1y ago	no	no	no	yes	35-49 yrs	yes	HIVPos	diagnosed	on ART <6 m	<1000	6
LV1068	KryvyiRih	LV1438	LV1439	LV1440	40	45	male	single	<min wage	school or less	only opioids	released >1y ago	no	no	no	no	35-49 yrs	no	HIVPos	diagnosed	on ART => 6 m	=>1000	11
LV1069	KryvyiRih	LV1312	LV1313	LV1314	5	33	male	single	<min wage	complete school or vocational school	only opioids	released >1y ago	no	no	no	no	<35 yrs	no	HIVPos	undiagnosed	not on ART	<1000	7
LV114	KryvyiRih	LV397	LV398	LV399	3	39	male	married or have partner	min wage-ave income	school or less	only opioids	no	no	no	yes	yes	35-49 yrs	no	HIVPos	undiagnosed	not on ART	=>1000	5
LV1162	KryvyiRih	LV1405	LV1406	LV1407	15	33	female	married or have partner	<min wage	complete school or vocational school	only opioids	no	no	no	yes	yes	<35 yrs	no	HIVPos	undiagnosed	not on ART	<1000	10
LV1164	KryvyiRih	LV1411	LV1412	LV1413	7	40	male	married or have partner	min wage-ave income	school or less	only opioids	released >1y ago	no	no	yes	yes	35-49 yrs	no	HIVPos	undiagnosed	not on ART	<1000	8
LV117	KryvyiRih				3	41	male	single	<min wage	complete school or vocational school	only opioids	no	no	no	no	no	35-49 yrs	no	HIVPos	undiagnosed	not on ART	=>1000	8
LV1209	KryvyiRih	LV1231	LV1232	LV1233	3	32	male	single	min wage-ave income	school or less	only opioids	released <=1y ago	no	no	no	yes	<35 yrs	no	HIVPos	undiagnosed	not on ART	=>1000	4
LV124	KryvyiRih	LV339	LV340	LV341	6	32	male	single	min wage-ave income	school or less	only opioids	no	no	no	no	no	<35 yrs	no	HIVPos	diagnosed	not on ART	=>1000	8
LV125	KryvyiRih	LV342	LV343	LV344	7	33	male	single	min wage-ave income	school or less	only opioids	released >1y ago	yes	no	no	yes	<35 yrs	no	HIVPos	diagnosed	on ART => 6 m	<1000	9
LV130	KryvyiRih	LV739	LV740	LV741	4	51	male	married or have partner	min wage-ave income	complete school or vocational school	mixed	released >1y ago	no	no	yes	no	50+ yrs	no	HIVPos	undiagnosed	not on ART	<1000	5
LV1307	KryvyiRih	LV1399	LV1400	LV1401	15	41	male	married or have partner	min wage-ave income	school or less	only opioids	released >1y ago	yes	no	yes	yes	35-49 yrs	no	HIVPos	diagnosed	not on ART	=>1000	7
LV1308	KryvyiRih	LV1393	LV1394	LV1395	2	43	male	single	<min wage	complete school or vocational school	only opioids	no	no	no	no	yes	35-49 yrs	no	HIVPos	undiagnosed	not on ART	=>1000	8
LV131	KryvyiRih	LV772	LV773	LV774	5	37	male	single	<min wage	complete school or vocational school	only opioids	no	no	no	no	yes	35-49 yrs	no	HIVPos	undiagnosed	not on ART	=>1000	9
LV142	KryvyiRih	LV210	LV211	LV212	10	36	male	single	<min wage	complete school or vocational school	mixed	released <=1y ago	no	no	no	no	35-49 yrs	no	HIVPos	undiagnosed	not on ART	=>1000	6
LV143	KryvyiRih	LV204	LV205	LV206	5	47	male	married or have partner	min wage-ave income	complete school or vocational school	mixed	released <=1y ago	yes	no	yes	no	35-49 yrs	no	HIVPos	undiagnosed	not on ART	=>1000	9
LV145	KryvyiRih	LV261	LV262	LV263	5	36	male	single	min wage-ave income	graduate	only opioids	released >1y ago	yes	no	yes	yes	35-49 yrs	no	HIVPos	undiagnosed	not on ART	<1000	6
LV15	KryvyiRih	LV40	LV41	LV42	10	41	male	single	min wage-ave income	school or less	only stim	no	no	yes	no	yes	35-49 yrs	no	HIVPos	diagnosed	on ART => 6 m	<1000	7
LV156	KryvyiRih	LV249	LV250	LV251	2	43	female	married or have partner	min wage-ave income	school or less	only opioids	released >1y ago	yes	no	no	yes	35-49 yrs	no	HIVPos	diagnosed	not on ART	=>1000	3
LV16	KryvyiRih	LV31	LV32	LV33	50	40	male	married or have partner	>ave income	school or less	only opioids	released <=1y ago	no	no	yes	yes	35-49 yrs	no	HIVPos	undiagnosed	not on ART	=>1000	8
LV163	KryvyiRih	LV228	LV229	LV230	1	52	female	married or have partner	min wage-ave income	graduate	only opioids	no	yes	no	no	no	50+ yrs	no	HIVPos	missing	missing	<1000	5
LV172	KryvyiRih	LV180	LV181	LV182	2	41	female	single	min wage-ave income	complete school or vocational school	mixed	no	yes	no	no	no	35-49 yrs	no	HIVPos	missing	missing	<1000	5
LV175	KryvyiRih	LV309	LV310	LV311	15	40	male	single	>ave income	complete school or vocational school	mixed	released >1y ago	yes	no	no	yes	35-49 yrs	no	HIVPos	undiagnosed	not on ART	=>1000	6
LV176	KryvyiRih	LV315	LV316	LV317	5	45	female	married or have partner	min wage-ave income	school or less	mixed	released >1y ago	yes	no	yes	yes	35-49 yrs	no	HIVPos	diagnosed	not on ART	=>1000	4
LV179	KryvyiRih	LV294	LV295	LV296	3	37	male	married or have partner	>ave income	complete school or vocational school	mixed	released >1y ago	yes	no	yes	no	35-49 yrs	no	HIVPos	diagnosed	not on ART	=>1000	5
LV18	KryvyiRih	LV37	LV38	LV39	30	38	male	married or have partner	>ave income	graduate	mixed	no	yes	yes	yes	yes	35-49 yrs	no	HIVPos	diagnosed	not on ART	=>1000	7
LV186	KryvyiRih	LV276	LV277	LV278	20	39	male	single	<min wage	school or less	only opioids	released >1y ago	no	no	no	yes	35-49 yrs	no	HIVPos	undiagnosed	not on ART	<1000	6
LV187	KryvyiRih	LV267	LV268	LV269	30	44	male	married or have partner	>ave income	complete school or vocational school	mixed	released >1y ago	no	no	yes	yes	35-49 yrs	no	HIVPos	undiagnosed	not on ART	<1000	9
LV192	KryvyiRih	LV273	LV274	LV275	50	40	male	married or have partner	>ave income	complete school or vocational school	only opioids	released >1y ago	no	no	yes	yes	35-49 yrs	no	HIVPos	undiagnosed	not on ART	<1000	10
LV193	KryvyiRih	LV279	LV280	LV281	3	41	male	single	>ave income	complete school or vocational school	only opioids	released >1y ago	no	no	yes	no	35-49 yrs	no	HIVPos	undiagnosed	not on ART	<1000	5
LV194	KryvyiRih	LV282	LV283	LV284	10	41	male	married or have partner	min wage-ave income	school or less	only opioids	released >1y ago	no	no	no	yes	35-49 yrs	no	HIVPos	undiagnosed	not on ART	=>1000	4
LV195	KryvyiRih	LV360	LV361	LV362	3	46	male	single	min wage-ave income	complete school or vocational school	only opioids	released >1y ago	no	no	no	no	35-49 yrs	no	HIVPos	undiagnosed	not on ART	<1000	7
LV196	KryvyiRih	LV357	LV358	LV359	10	36	male	single	min wage-ave income	complete school or vocational school	mixed	no	no	no	no	no	35-49 yrs	no	HIVPos	missing	missing	<1000	6
LV197	KryvyiRih	LV354	LV355	LV356	10	49	male	single	min wage-ave income	complete school or vocational school	only opioids	released >1y ago	yes	no	no	yes	35-49 yrs	no	HIVPos	undiagnosed	not on ART	=>1000	8
LV209	KryvyiRih	LV466	LV467	LV468	10	32	male	single	min wage-ave income	complete school or vocational school	only opioids	released <=1y ago	yes	no	yes	yes	<35 yrs	no	HIVPos	undiagnosed	not on ART	=>1000	6
LV227	KryvyiRih	LV787	LV788	LV789	29	45	male	married or have partner	>ave income	complete school or vocational school	mixed	released >1y ago	no	no	yes	yes	35-49 yrs	no	HIVPos	undiagnosed	not on ART	=>1000	9
LV228	KryvyiRih	LV511	LV512	LV513	3	63	male	single	min wage-ave income	complete school or vocational school	only opioids	released >1y ago	no	no	yes	no	50+ yrs	no	HIVPos	undiagnosed	not on ART	=>1000	5
LV240	KryvyiRih	LV363	LV364	LV365	20	41	female	single	min wage-ave income	complete school or vocational school	only opioids	no	yes	no	no	yes	35-49 yrs	no	HIVPos	undiagnosed	not on ART	=>1000	6
LV241	KryvyiRih	LV366	LV367	LV368	1	43	male	married or have partner	min wage-ave income	complete school or vocational school	only opioids	released >1y ago	no	no	yes	yes	35-49 yrs	no	HIVPos	undiagnosed	not on ART	=>1000	5
LV246	KryvyiRih	LV333	LV334	LV335	15	33	female	married or have partner	>ave income	school or less	only opioids	no	yes	no	yes	no	<35 yrs	no	HIVPos	diagnosed	not on ART	=>1000	6
LV247	KryvyiRih				30	37	male	married or have partner	<min wage	complete school or vocational school	only opioids	released >1y ago	no	no	yes	no	35-49 yrs	no	HIVPos	undiagnosed	not on ART	=>1000	9
LV262	KryvyiRih	LV766	LV767	LV768	6	39	male	single	min wage-ave income	school or less	only opioids	no	no	no	yes	yes	35-49 yrs	no	HIVPos	undiagnosed	not on ART	=>1000	9
LV27	KryvyiRih	LV49	LV50	LV51	5	40	male	single	<min wage	complete school or vocational school	only opioids	released >1y ago	yes	no	no	yes	35-49 yrs	no	HIVPos	missing	missing	=>1000	5
LV280	KryvyiRih	LV351	LV352	LV353	40	33	male	single	min wage-ave income	complete school or vocational school	only opioids	no	yes	no	no	no	<35 yrs	no	HIVPos	undiagnosed	not on ART	=>1000	11
LV282	KryvyiRih	LV442	LV443	LV444	15	42	male	married or have partner	>ave income	school or less	only opioids	released >1y ago	no	no	yes	no	35-49 yrs	no	HIVPos	undiagnosed	not on ART	<1000	6
LV283	KryvyiRih	LV445	LV446	LV447	4	49	male	single	min wage-ave income	complete school or vocational school	only opioids	released >1y ago	yes	no	no	yes	35-49 yrs	no	HIVPos	undiagnosed	not on ART	=>1000	12
LV291	KryvyiRih	LV451	LV452	LV453	10	30	male	single	>ave income	complete school or vocational school	mixed	released <=1y ago	yes	no	yes	yes	<35 yrs	no	HIVPos	undiagnosed	not on ART	=>1000	12
LV292	KryvyiRih	LV454	LV455	LV456	2	36	male	married or have partner	min wage-ave income	school or less	only opioids	released <=1y ago	no	no	no	no	35-49 yrs	no	HIVPos	missing	missing	=>1000	7
LV293	KryvyiRih	LV457	LV458	LV459	20	33	female	married or have partner	min wage-ave income	complete school or vocational school	mixed	released >1y ago	no	no	yes	no	<35 yrs	yes	HIVPos	undiagnosed	not on ART	<1000	6
LV295	KryvyiRih	LV670	LV671	LV672	20	36	male	single	min wage-ave income	complete school or vocational school	only opioids	released <=1y ago	no	no	no	yes	35-49 yrs	no	HIVPos	undiagnosed	not on ART	=>1000	5
LV296	KryvyiRih	LV667	LV668	LV669	10	57	male	married or have partner	<min wage	complete school or vocational school	only opioids	released >1y ago	no	no	yes	no	50+ yrs	no	HIVPos	diagnosed	not on ART	=>1000	4
LV300	KryvyiRih	LV532	LV533	LV534	7	38	female	married or have partner	<min wage	complete school or vocational school	only opioids	no	no	no	yes	yes	35-49 yrs	no	HIVPos	undiagnosed	not on ART	=>1000	13
LV301	KryvyiRih	LV538	LV539	LV540	5	42	female	single	min wage-ave income	school or less	only opioids	no	no	no	no	yes	35-49 yrs	no	HIVPos	undiagnosed	not on ART	=>1000	8
LV303	KryvyiRih	LV517	LV518	LV519	120	39	female	married or have partner	min wage-ave income	graduate	only opioids	released >1y ago	no	no	yes	yes	35-49 yrs	no	HIVPos	undiagnosed	not on ART	<1000	9
LV304	KryvyiRih	LV505	LV506	LV507	30	47	male	married or have partner	<min wage	complete school or vocational school	only opioids	released >1y ago	yes	no	yes	no	35-49 yrs	no	HIVPos	undiagnosed	not on ART	<1000	8
LV313	KryvyiRih	LV637	LV638	LV639	6	48	male	married or have partner	min wage-ave income	complete school or vocational school	only stim	released >1y ago	yes	no	no	no	35-49 yrs	no	HIVPos	diagnosed	not on ART	<1000	8
LV318	KryvyiRih	LV523	LV524	LV525	5	39	male	married or have partner	min wage-ave income	complete school or vocational school	only opioids	released <=1y ago	yes	no	no	yes	35-49 yrs	no	HIVPos	diagnosed	on ART => 6 m	<1000	14
LV319	KryvyiRih	LV526	LV527	LV528	10	30	male	single	>ave income	school or less	only opioids	released <=1y ago	no	no	no	yes	<35 yrs	no	HIVPos	diagnosed	not on ART	=>1000	8
LV321	KryvyiRih	LV586	LV587	LV588	5	49	female	married or have partner	<min wage	complete school or vocational school	only opioids	released >1y ago	no	no	yes	no	35-49 yrs	no	HIVPos	diagnosed	not on ART	=>1000	7
LV322	KryvyiRih	LV589	LV590	LV591	30	36	female	single	<min wage	school or less	mixed	released >1y ago	no	no	no	no	35-49 yrs	no	HIVPos	diagnosed	not on ART	=>1000	5
LV323	KryvyiRih	LV583	LV584	LV585	20	36	male	single	>ave income	complete school or vocational school	mixed	released >1y ago	yes	yes	no	yes	35-49 yrs	no	HIVPos	diagnosed	not on ART	=>1000	7
LV324	KryvyiRih	LV562	LV563	LV564	2	54	male	single	min wage-ave income	complete school or vocational school	mixed	released <=1y ago	no	no	no	no	50+ yrs	no	HIVPos	diagnosed	not on ART	=>1000	7
LV326	KryvyiRih	LV559	LV560	LV561	20	33	male	single	min wage-ave income	complete school or vocational school	mixed	no	no	no	no	no	<35 yrs	no	HIVPos	undiagnosed	not on ART	=>1000	6
LV336	KryvyiRih	LV469	LV470	LV471	7	42	male	single	<min wage	complete school or vocational school	only opioids	released >1y ago	yes	no	no	yes	35-49 yrs	no	HIVPos	undiagnosed	not on ART	<1000	7
LV337	KryvyiRih	LV475	LV476	LV477	3	31	female	married or have partner	min wage-ave income	complete school or vocational school	only opioids	released >1y ago	no	no	yes	yes	<35 yrs	no	HIVPos	undiagnosed	not on ART	<1000	5
LV338	KryvyiRih	LV472	LV473	LV474	5	35	male	married or have partner	min wage-ave income	complete school or vocational school	mixed	released <=1y ago	no	no	yes	yes	35-49 yrs	no	HIVPos	undiagnosed	not on ART	<1000	9
LV34	KryvyiRih	LV70	LV71	LV72	5	38	male	married or have partner	min wage-ave income	graduate	mixed	released >1y ago	yes	no	no	yes	35-49 yrs	no	HIVPos	undiagnosed	not on ART	=>1000	6
LV342	KryvyiRih	LV646	LV647	LV648	2	43	male	married or have partner	min wage-ave income	complete school or vocational school	mixed	released >1y ago	no	no	yes	yes	35-49 yrs	no	HIVPos	undiagnosed	not on ART	=>1000	5
LV343	KryvyiRih	LV640	LV641	LV642	5	37	female	married or have partner	min wage-ave income	complete school or vocational school	only opioids	no	yes	no	no	yes	35-49 yrs	no	HIVPos	diagnosed	not on ART	=>1000	5
LV363	KryvyiRih	LV481	LV482	LV483	10	49	female	single	min wage-ave income	complete school or vocational school	only opioids	no	no	no	no	no	35-49 yrs	no	HIVPos	missing	missing	=>1000	8
LV364	KryvyiRih	LV478	LV479	LV480	5	52	female	single	min wage-ave income	complete school or vocational school	only opioids	no	no	no	no	yes	50+ yrs	no	HIVPos	undiagnosed	not on ART	<1000	5
LV365	KryvyiRih	LV484	LV485	LV486	10	36	male	single	min wage-ave income	complete school or vocational school	mixed	released >1y ago	no	no	no	yes	35-49 yrs	no	HIVPos	undiagnosed	not on ART	=>1000	6
LV366	KryvyiRih	LV598	LV599	LV600	3	39	female	married or have partner	min wage-ave income	complete school or vocational school	mixed	released >1y ago	yes	no	no	no	35-49 yrs	no	HIVPos	undiagnosed	not on ART	<1000	8
LV373	KryvyiRih	LV664	LV665	LV666	8	55	male	single	min wage-ave income	complete school or vocational school	only opioids	released >1y ago	no	no	no	no	50+ yrs	no	HIVPos	undiagnosed	not on ART	=>1000	9
LV374	KryvyiRih	LV661	LV662	LV663	10	42	male	single	<min wage	complete school or vocational school	only opioids	no	yes	no	no	no	35-49 yrs	no	HIVPos	diagnosed	not on ART	<1000	7
LV385	KryvyiRih	LV601	LV602	LV603	4	47	female	single	min wage-ave income	complete school or vocational school	only opioids	released >1y ago	yes	yes	no	no	35-49 yrs	yes	HIVPos	diagnosed	on ART => 6 m	<1000	11
LV386	KryvyiRih	LV604	LV605	LV606	10	47	female	single	min wage-ave income	complete school or vocational school	only opioids	released >1y ago	no	no	no	yes	35-49 yrs	no	HIVPos	missing	missing	=>1000	8
LV387	KryvyiRih	LV610	LV611	LV612	9	51	female	single	min wage-ave income	graduate	only opioids	released >1y ago	no	no	no	yes	50+ yrs	no	HIVPos	undiagnosed	not on ART	=>1000	11
LV391	KryvyiRih	LV1015	LV1016	LV1017	10	40	female	married or have partner	min wage-ave income	complete school or vocational school	only opioids	no	yes	no	yes	yes	35-49 yrs	no	HIVPos	undiagnosed	not on ART	=>1000	5
LV392	KryvyiRih	LV1018	LV1019	LV1020	5	53	male	single	min wage-ave income	complete school or vocational school	only opioids	released >1y ago	no	no	no	yes	50+ yrs	no	HIVPos	missing	missing	=>1000	5
LV393	KryvyiRih	LV1030	LV1031	LV1032	5	30	female	married or have partner	min wage-ave income	complete school or vocational school	only opioids	no	no	no	yes	yes	<35 yrs	no	HIVPos	undiagnosed	not on ART	=>1000	6
LV413	KryvyiRih	LV1105	LV1106	LV1107	10	24	male	single	min wage-ave income	school or less	only opioids	released <=1y ago	no	no	no	yes	<35 yrs	no	HIVPos	undiagnosed	not on ART	=>1000	5
LV414	KryvyiRih	LV1111	LV1112	LV1113	5	36	male	single	min wage-ave income	school or less	only opioids	no	no	no	no	yes	35-49 yrs	no	HIVPos	undiagnosed	not on ART	=>1000	8
LV417	KryvyiRih	LV553	LV554	LV555	4	28	male	single	min wage-ave income	school or less	mixed	released >1y ago	no	no	yes	yes	<35 yrs	no	HIVPos	undiagnosed	not on ART	=>1000	8
LV423	KryvyiRih	LV1204	LV1205	LV1206	15	40	male	married or have partner	>ave income	school or less	only opioids	no	yes	no	yes	yes	35-49 yrs	no	HIVPos	undiagnosed	not on ART	=>1000	6
LV424	KryvyiRih	LV1357	LV1358	LV1359	10	28	male	single	min wage-ave income	school or less	only stim	released >1y ago	yes	no	yes	yes	<35 yrs	no	HIVPos	undiagnosed	not on ART	=>1000	8
LV428	KryvyiRih	LV1138	LV1139	LV1140	8	40	male	married or have partner	min wage-ave income	school or less	only opioids	no	no	no	yes	yes	35-49 yrs	no	HIVPos	missing	missing	=>1000	4
LV440	KryvyiRih	LV502	LV503	LV504	5	45	female	married or have partner	min wage-ave income	complete school or vocational school	only opioids	released >1y ago	no	no	yes	yes	35-49 yrs	no	HIVPos	undiagnosed	not on ART	<1000	7
LV441	KryvyiRih	LV544	LV545	LV546	10	37	male	single	min wage-ave income	complete school or vocational school	only opioids	released >1y ago	no	no	yes	yes	35-49 yrs	no	HIVPos	undiagnosed	not on ART	<1000	4
LV443	KryvyiRih	LV568	LV569	LV570	20	43	male	married or have partner	min wage-ave income	complete school or vocational school	only opioids	released >1y ago	no	no	yes	no	35-49 yrs	no	HIVPos	undiagnosed	not on ART	=>1000	8
LV447	KryvyiRih	LV751	LV752	LV753	5	42	female	single	min wage-ave income	school or less	only opioids	released >1y ago	no	no	yes	yes	35-49 yrs	no	HIVPos	undiagnosed	not on ART	<1000	9
LV45	KryvyiRih	LV90	LV91	LV92	4	27	male	married or have partner	>ave income	school or less	only opioids	released >1y ago	no	no	yes	no	<35 yrs	no	HIVPos	undiagnosed	not on ART	=>1000	12
LV458	KryvyiRih				10	43	female	married or have partner	<min wage	complete school or vocational school	mixed	released >1y ago	yes	yes	yes	yes	35-49 yrs	no	HIVPos	diagnosed	not on ART	=>1000	8
LV459	KryvyiRih	LV529	LV530	LV531	10	35	male	single	<min wage	school or less	only opioids	no	no	no	no	yes	35-49 yrs	no	HIVPos	undiagnosed	not on ART	=>1000	6
LV467	KryvyiRih	LV727	LV728	LV729	30	31	male	married or have partner	min wage-ave income	complete school or vocational school	mixed	no	yes	no	no	yes	<35 yrs	no	HIVPos	undiagnosed	not on ART	=>1000	9
LV469	KryvyiRih	LV760	LV761	LV762	4	36	male	single	min wage-ave income	school or less	only opioids	released >1y ago	no	no	no	no	35-49 yrs	no	HIVPos	undiagnosed	not on ART	<1000	8
LV473	KryvyiRih	LV703	LV704	LV705	2	31	male	married or have partner	<min wage	school or less	only stim	no	no	no	yes	no	<35 yrs	no	HIVPos	missing	missing	=>1000	4
LV475	KryvyiRih	LV709	LV710	LV711	5	37	male	single	min wage-ave income	complete school or vocational school	only opioids	no	no	no	yes	yes	35-49 yrs	no	HIVPos	undiagnosed	not on ART	=>1000	8
LV476	KryvyiRih	LV706	LV707	LV708	5	39	male	single	min wage-ave income	school or less	only opioids	no	yes	no	no	yes	35-49 yrs	no	HIVPos	undiagnosed	not on ART	=>1000	7
LV486	KryvyiRih				11	36	male	married or have partner	min wage-ave income	complete school or vocational school	mixed	released >1y ago	no	no	yes	yes	35-49 yrs	no	HIVPos	undiagnosed	not on ART	=>1000	9
LV487	KryvyiRih	LV1057	LV1058	LV1059	9	25	male	married or have partner	min wage-ave income	school or less	only stim	no	no	no	yes	yes	<35 yrs	yes	HIVPos	missing	missing	=>1000	5
LV489	KryvyiRih	LV1033	LV1034	LV1035	10	26	female	married or have partner	min wage-ave income	complete school or vocational school	only opioids	no	no	no	yes	no	<35 yrs	no	HIVPos	missing	missing	=>1000	8
LV495	KryvyiRih	LV1213	LV1214	LV1215	10	33	female	married or have partner	min wage-ave income	complete school or vocational school	mixed	released >1y ago	no	no	yes	no	<35 yrs	no	HIVPos	undiagnosed	not on ART	=>1000	2
LV508	KryvyiRih	LV733	LV734	LV735	10	40	male	married or have partner	min wage-ave income	complete school or vocational school	only opioids	no	no	no	yes	yes	35-49 yrs	no	HIVPos	undiagnosed	not on ART	=>1000	10
LV509	KryvyiRih	LV730	LV731	LV732	5	35	female	married or have partner	min wage-ave income	complete school or vocational school	only opioids	released >1y ago	no	no	yes	yes	35-49 yrs	no	HIVPos	undiagnosed	not on ART	=>1000	9
LV510	KryvyiRih	LV736	LV737	LV738	5	36	male	single	min wage-ave income	complete school or vocational school	only opioids	no	yes	no	yes	yes	35-49 yrs	no	HIVPos	undiagnosed	not on ART	=>1000	5
LV511	KryvyiRih	LV676	LV677	LV678	10	37	male	married or have partner	<min wage	complete school or vocational school	only opioids	released >1y ago	yes	no	no	no	35-49 yrs	no	HIVPos	diagnosed	on ART => 6 m	=>1000	4
LV512	KryvyiRih	LV682	LV683	LV684	15	39	female	married or have partner	<min wage	school or less	mixed	no	yes	no	no	yes	35-49 yrs	no	HIVPos	diagnosed	on ART => 6 m	=>1000	8
LV513	KryvyiRih	LV679	LV680	LV681	3	47	male	married or have partner	min wage-ave income	technical school or bachelor	only opioids	no	yes	no	no	no	35-49 yrs	no	HIVPos	missing	missing	<1000	7
LV514	KryvyiRih	LV1021	LV1022	LV1023	5	43	male	single	>ave income	complete school or vocational school	only opioids	no	no	no	no	no	35-49 yrs	no	HIVPos	undiagnosed	not on ART	=>1000	6
LV515	KryvyiRih	LV1024	LV1025	LV1026	4	34	male	single	min wage-ave income	school or less	only opioids	no	no	no	no	no	<35 yrs	no	HIVPos	undiagnosed	not on ART	=>1000	5
LV523	KryvyiRih	LV1087	LV1088	LV1089	6	45	male	single	<min wage	complete school or vocational school	only opioids	no	no	no	no	yes	35-49 yrs	yes	HIVPos	diagnosed	on ART => 6 m	<1000	6
LV524	KryvyiRih	LV1090	LV1091	LV1092	20	44	male	single	min wage-ave income	complete school or vocational school	only opioids	released <=1y ago	yes	no	yes	yes	35-49 yrs	no	HIVPos	missing	missing	=>1000	5
LV526	KryvyiRih	LV1147	LV1148	LV1149	10	31	male	married or have partner	min wage-ave income	school or less	only opioids	released >1y ago	no	no	no	no	<35 yrs	no	HIVPos	undiagnosed	not on ART	=>1000	6
LV538	KryvyiRih	LV769	LV770	LV771	2	53	male	married or have partner	min wage-ave income	technical school or bachelor	only opioids	no	no	no	no	no	50+ yrs	no	HIVPos	undiagnosed	not on ART	<1000	5
LV539	KryvyiRih	LV778	LV779	LV780	10	45	male	single	<min wage	school or less	only opioids	released <=1y ago	yes	no	no	yes	35-49 yrs	no	HIVPos	undiagnosed	not on ART	=>1000	6
LV540	KryvyiRih	LV775	LV776	LV777	14	46	male	single	min wage-ave income	complete school or vocational school	mixed	released <=1y ago	no	no	no	yes	35-49 yrs	no	HIVPos	undiagnosed	not on ART	<1000	7
LV541	KryvyiRih	LV835	LV836	LV837	5	43	male	single	min wage-ave income	school or less	only opioids	released <=1y ago	yes	no	no	yes	35-49 yrs	no	HIVPos	missing	missing	=>1000	5
LV542	KryvyiRih	LV829	LV830	LV831	4	45	female	married or have partner	min wage-ave income	school or less	only opioids	released >1y ago	no	no	no	yes	35-49 yrs	no	HIVPos	undiagnosed	not on ART	=>1000	5
LV543	KryvyiRih	LV832	LV833	LV834	7	52	male	single	min wage-ave income	complete school or vocational school	only opioids	released >1y ago	no	no	no	no	50+ yrs	no	HIVPos	undiagnosed	not on ART	=>1000	9
LV545	KryvyiRih	LV817	LV818	LV819	15	41	female	married or have partner	min wage-ave income	complete school or vocational school	only opioids	released <=1y ago	no	no	yes	no	35-49 yrs	no	HIVPos	undiagnosed	not on ART	=>1000	6
LV559	KryvyiRih	LV790	LV791	LV792	15	23	female	married or have partner	<min wage	school or less	mixed	no	yes	no	yes	no	<35 yrs	no	HIVPos	undiagnosed	not on ART	=>1000	7
LV565	KryvyiRih	LV913	LV914	LV915	15	36	male	married or have partner	min wage-ave income	school or less	only opioids	no	no	no	no	yes	35-49 yrs	no	HIVPos	undiagnosed	not on ART	<1000	7
LV567	KryvyiRih	LV922	LV923	LV924	10	41	male	married or have partner	<min wage	complete school or vocational school	only opioids	released <=1y ago	yes	no	yes	no	35-49 yrs	no	HIVPos	missing	missing	<1000	7
LV576	KryvyiRih				19	35	male	married or have partner	>ave income	complete school or vocational school	only opioids	no	yes	no	yes	yes	35-49 yrs	no	HIVPos	missing	missing	=>1000	4
LV580	KryvyiRih	LV1279	LV1280	LV1281	10	33	male	married or have partner	min wage-ave income	complete school or vocational school	mixed	no	no	no	yes	yes	<35 yrs	no	HIVPos	missing	missing	=>1000	6
LV581	KryvyiRih	LV1282	LV1283	LV1284	10	35	male	married or have partner	min wage-ave income	complete school or vocational school	only opioids	no	no	no	yes	no	35-49 yrs	no	HIVPos	undiagnosed	not on ART	=>1000	6
LV582	KryvyiRih	LV1285	LV1286	LV1287	10	25	female	married or have partner	min wage-ave income	technical school or bachelor	mixed	no	yes	no	yes	no	<35 yrs	no	HIVPos	undiagnosed	not on ART	=>1000	3
LV583	KryvyiRih				30	32	male	married or have partner	min wage-ave income	school or less	mixed	no	no	no	yes	yes	<35 yrs	no	HIVPos	undiagnosed	not on ART	=>1000	8
LV585	KryvyiRih				3	21	female	married or have partner	<min wage	complete school or vocational school	mixed	no	no	no	yes	yes	<35 yrs	no	HIVPos	undiagnosed	not on ART	=>1000	4
LV589	KryvyiRih	LV1075	LV1076	LV1077	5	54	male	married or have partner	min wage-ave income	complete school or vocational school	only opioids	released >1y ago	no	no	yes	yes	50+ yrs	no	HIVPos	undiagnosed	not on ART	<1000	7
LV591	KryvyiRih	LV1114	LV1115	LV1116	5	48	male	single	min wage-ave income	complete school or vocational school	mixed	released >1y ago	yes	no	no	yes	35-49 yrs	no	HIVPos	diagnosed	not on ART	=>1000	4
LV595	KryvyiRih				6	33	male	married or have partner	min wage-ave income	complete school or vocational school	only opioids	no	no	no	yes	yes	<35 yrs	no	HIVPos	undiagnosed	not on ART	=>1000	6
LV596	KryvyiRih				15	35	female	married or have partner	min wage-ave income	complete school or vocational school	only opioids	no	no	no	no	no	35-49 yrs	no	HIVPos	diagnosed	on ART => 6 m	<1000	6
LV597	KryvyiRih				10	39	male	married or have partner	min wage-ave income	technical school or bachelor	only opioids	released >1y ago	no	no	yes	yes	35-49 yrs	no	HIVPos	undiagnosed	not on ART	<1000	5
LV598	KryvyiRih	LV859	LV860	LV861	10	29	male	married or have partner	min wage-ave income	complete school or vocational school	only opioids	no	no	no	no	yes	<35 yrs	no	HIVPos	undiagnosed	not on ART	<1000	5
LV599	KryvyiRih	LV850	LV851	LV852	10	36	male	single	min wage-ave income	school or less	only opioids	released <=1y ago	no	no	no	no	35-49 yrs	no	HIVPos	undiagnosed	not on ART	=>1000	4
LV614	KryvyiRih				5	37	male	married or have partner	min wage-ave income	complete school or vocational school	only opioids	released >1y ago	no	no	yes	yes	35-49 yrs	no	HIVPos	missing	missing	=>1000	6
LV615	KryvyiRih				2	43	male	married or have partner	min wage-ave income	complete school or vocational school	only opioids	released >1y ago	yes	no	no	yes	35-49 yrs	no	HIVPos	diagnosed	not on ART	=>1000	5
LV617	KryvyiRih	LV967	LV968	LV969	30	39	female	single	<min wage	school or less	only opioids	released >1y ago	no	no	no	no	35-49 yrs	no	HIVPos	diagnosed	on ART => 6 m	<1000	11
LV618	KryvyiRih	LV964	LV965	LV966	15	34	male	married or have partner	min wage-ave income	complete school or vocational school	only opioids	no	no	no	no	yes	<35 yrs	no	HIVPos	undiagnosed	not on ART	=>1000	8
LV621	KryvyiRih	LV1144	LV1145	LV1146	50	41	male	single	>ave income	complete school or vocational school	only opioids	released >1y ago	no	no	no	yes	35-49 yrs	no	HIVPos	undiagnosed	not on ART	=>1000	5
LV625	KryvyiRih	LV1294	LV1295	LV1296	14	42	male	single	min wage-ave income	complete school or vocational school	mixed	no	no	no	no	yes	35-49 yrs	no	HIVPos	undiagnosed	not on ART	=>1000	7
LV627	KryvyiRih	LV1288	LV1289	LV1290	18	31	male	married or have partner	min wage-ave income	complete school or vocational school	mixed	released >1y ago	no	no	yes	yes	<35 yrs	no	HIVPos	undiagnosed	not on ART	=>1000	10
LV628	KryvyiRih	LV1069	LV1070	LV1071	15	23	male	married or have partner	min wage-ave income	complete school or vocational school	only stim	no	no	no	yes	yes	<35 yrs	no	HIVPos	undiagnosed	not on ART	=>1000	7
LV631	KryvyiRih	LV1345	LV1346	LV1347	5	47	male	single	min wage-ave income	school or less	only opioids	released <=1y ago	no	no	no	yes	35-49 yrs	no	HIVPos	undiagnosed	not on ART	=>1000	8
LV643	KryvyiRih	LV904	LV905	LV906	15	39	male	single	min wage-ave income	school or less	only opioids	released >1y ago	no	no	yes	no	35-49 yrs	no	HIVPos	undiagnosed	not on ART	<1000	6
LV644	KryvyiRih	LV910	LV911	LV912	30	34	female	married or have partner	min wage-ave income	school or less	only opioids	no	yes	no	yes	yes	<35 yrs	yes	HIVPos	undiagnosed	not on ART	<1000	7
LV661	KryvyiRih	LV943	LV944	LV945	10	48	male	single	min wage-ave income	complete school or vocational school	only opioids	released <=1y ago	no	no	no	yes	35-49 yrs	no	HIVPos	missing	missing	<1000	6
LV667	KryvyiRih	LV952	LV953	LV954	3	53	female	married or have partner	<min wage	graduate	only opioids	released >1y ago	no	no	yes	yes	50+ yrs	no	HIVPos	undiagnosed	not on ART	<1000	5
LV682	KryvyiRih	LV1273	LV1274	LV1275	20	44	male	single	min wage-ave income	complete school or vocational school	only opioids	released >1y ago	yes	no	no	yes	35-49 yrs	no	HIVPos	diagnosed	on ART => 6 m	<1000	9
LV683	KryvyiRih	LV1270	LV1271	LV1272	10	31	female	married or have partner	<min wage	complete school or vocational school	only opioids	released >1y ago	no	no	yes	yes	<35 yrs	no	HIVPos	diagnosed	on ART <6 m	=>1000	7
LV684	KryvyiRih	LV1267	LV1268	LV1269	10	33	male	married or have partner	min wage-ave income	school or less	only opioids	no	no	no	yes	yes	<35 yrs	no	HIVPos	undiagnosed	not on ART	=>1000	4
LV687	KryvyiRih	LV1003	LV1004	LV1005	10	29	male	single	min wage-ave income	complete school or vocational school	only stim	no	yes	no	yes	yes	<35 yrs	no	HIVPos	undiagnosed	not on ART	=>1000	7
LV691	KryvyiRih	LV1078	LV1079	LV1080	6	38	male	married or have partner	min wage-ave income	complete school or vocational school	only opioids	released <=1y ago	no	no	yes	yes	35-49 yrs	no	HIVPos	undiagnosed	not on ART	=>1000	7
LV692	KryvyiRih	LV1081	LV1082	LV1083	5	36	male	married or have partner	min wage-ave income	complete school or vocational school	only opioids	released <=1y ago	no	no	yes	no	35-49 yrs	no	HIVPos	undiagnosed	not on ART	=>1000	4
LV696	KryvyiRih	LV1141	LV1142	LV1143	5	20	male	single	min wage-ave income	school or less	only stim	no	no	no	no	yes	<35 yrs	no	HIVPos	undiagnosed	not on ART	=>1000	7
LV697	KryvyiRih				8	29	female	married or have partner	min wage-ave income	school or less	only opioids	released >1y ago	no	no	no	yes	<35 yrs	no	HIVPos	missing	missing	<1000	8
LV698	KryvyiRih				15	25	male	married or have partner	min wage-ave income	complete school or vocational school	mixed	no	no	no	yes	yes	<35 yrs	no	HIVPos	undiagnosed	not on ART	=>1000	8
LV699	KryvyiRih				6	40	male	married or have partner	min wage-ave income	complete school or vocational school	only opioids	no	no	no	yes	yes	35-49 yrs	no	HIVPos	missing	missing	=>1000	4
LV713	KryvyiRih				10	39	male	married or have partner	>ave income	complete school or vocational school	only opioids	released >1y ago	no	no	no	yes	35-49 yrs	no	HIVPos	undiagnosed	not on ART	<1000	11
LV73	KryvyiRih	LV288	LV289	LV290	8	53	male	single	min wage-ave income	complete school or vocational school	only opioids	released >1y ago	no	no	yes	no	50+ yrs	no	HIVPos	undiagnosed	not on ART	<1000	6
LV733	KryvyiRih				6	40	male	married or have partner	min wage-ave income	complete school or vocational school	mixed	no	no	no	yes	no	35-49 yrs	no	HIVPos	undiagnosed	not on ART	=>1000	6
LV734	KryvyiRih				4	39	male	single	min wage-ave income	school or less	only opioids	no	yes	no	yes	yes	35-49 yrs	no	HIVPos	undiagnosed	not on ART	=>1000	7
LV740	KryvyiRih	LV1252	LV1253	LV1254	30	32	female	married or have partner	min wage-ave income	school or less	mixed	no	no	no	yes	yes	<35 yrs	no	HIVPos	undiagnosed	not on ART	=>1000	7
LV741	KryvyiRih	LV1255	LV1256	LV1257	15	38	male	single	<min wage	complete school or vocational school	mixed	no	no	no	no	yes	35-49 yrs	no	HIVPos	undiagnosed	not on ART	=>1000	7
LV746	KryvyiRih				3	42	male	single	min wage-ave income	complete school or vocational school	only opioids	released >1y ago	yes	no	no	yes	35-49 yrs	no	HIVPos	diagnosed	on ART => 6 m	<1000	4
LV769	KryvyiRih	LV1420	LV1421	LV1422	10	37	male	single	min wage-ave income	complete school or vocational school	only opioids	released >1y ago	no	no	no	yes	35-49 yrs	no	HIVPos	undiagnosed	not on ART	=>1000	5
LV771	KryvyiRih	LV1414	LV1415	LV1416	3	43	male	single	<min wage	school or less	only opioids	released >1y ago	no	no	no	no	35-49 yrs	no	HIVPos	undiagnosed	not on ART	<1000	3
LV772	KryvyiRih	LV793	LV794	LV795	10	35	male	single	min wage-ave income	complete school or vocational school	only stim	released <=1y ago	no	no	no	yes	35-49 yrs	no	HIVPos	undiagnosed	not on ART	=>1000	5
LV774	KryvyiRih	LV1333	LV1334	LV1335	3	56	male	married or have partner	min wage-ave income	complete school or vocational school	only opioids	released >1y ago	no	no	yes	no	50+ yrs	no	HIVPos	undiagnosed	not on ART	<1000	6
LV775	KryvyiRih	LV1126	LV1127	LV1128	10	43	female	married or have partner	<min wage	school or less	only opioids	released >1y ago	yes	no	yes	yes	35-49 yrs	no	HIVPos	undiagnosed	not on ART	<1000	6
LV776	KryvyiRih	LV1129	LV1130	LV1131	2	52	female	married or have partner	min wage-ave income	complete school or vocational school	only opioids	no	no	no	no	no	50+ yrs	no	HIVPos	undiagnosed	not on ART	<1000	11
LV777	KryvyiRih	LV1132	LV1133	LV1134	30	37	male	single	min wage-ave income	school or less	only opioids	released >1y ago	no	no	no	yes	35-49 yrs	no	HIVPos	undiagnosed	not on ART	=>1000	11
LV793	KryvyiRih	LV973	LV974	LV975	3	47	male	married or have partner	min wage-ave income	complete school or vocational school	only opioids	released >1y ago	no	no	yes	no	35-49 yrs	no	HIVPos	undiagnosed	not on ART	=>1000	6
LV8	KryvyiRih	LV16	LV17	LV18	5	36	male	married or have partner	min wage-ave income	complete school or vocational school	only opioids	released >1y ago	yes	no	yes	yes	35-49 yrs	no	HIVPos	undiagnosed	not on ART	=>1000	4
LV808	KryvyiRih	LV844	LV845	LV846	20	45	male	single	<min wage	school or less	only opioids	released >1y ago	yes	no	no	yes	35-49 yrs	no	HIVPos	undiagnosed	not on ART	=>1000	6
LV809	KryvyiRih	LV841	LV842	LV843	3	37	male	married or have partner	>ave income	complete school or vocational school	only opioids	released >1y ago	no	no	yes	yes	35-49 yrs	no	HIVPos	undiagnosed	not on ART	=>1000	8
LV81	KryvyiRih	LV418	LV419	LV420	3	36	female	married or have partner	<min wage	complete school or vocational school	only opioids	released >1y ago	no	no	no	yes	35-49 yrs	no	HIVPos	undiagnosed	not on ART	=>1000	6
LV829	KryvyiRih	LV1219	LV1220	LV1221	10	39	male	single	min wage-ave income	complete school or vocational school	mixed	released >1y ago	no	no	no	yes	35-49 yrs	no	HIVPos	undiagnosed	not on ART	=>1000	8
LV830	KryvyiRih	LV1222	LV1223	LV1224	10	36	female	married or have partner	<min wage	complete school or vocational school	mixed	released >1y ago	no	no	yes	yes	35-49 yrs	no	HIVPos	undiagnosed	not on ART	=>1000	8
LV831	KryvyiRih	LV1216	LV1217	LV1218	15	44	male	single	min wage-ave income	school or less	only opioids	released >1y ago	no	no	no	no	35-49 yrs	no	HIVPos	undiagnosed	not on ART	<1000	5
LV832	KryvyiRih	LV1228	LV1229	LV1230	10	28	female	married or have partner	<min wage	complete school or vocational school	only opioids	no	no	no	no	no	<35 yrs	no	HIVPos	undiagnosed	not on ART	=>1000	5
LV835	KryvyiRih	LV1165	LV1166	LV1167	5	33	male	single	min wage-ave income	complete school or vocational school	mixed	released <=1y ago	no	no	no	yes	<35 yrs	no	HIVPos	undiagnosed	not on ART	<1000	8
LV836	KryvyiRih	LV1162	LV1163	LV1164	3	50	male	single	min wage-ave income	school or less	only opioids	released >1y ago	no	no	no	no	50+ yrs	no	HIVPos	undiagnosed	not on ART	=>1000	9
LV84	KryvyiRih	LV378	LV379	LV380	10	52	female	married or have partner	min wage-ave income	complete school or vocational school	only opioids	released >1y ago	no	no	no	no	50+ yrs	no	HIVPos	undiagnosed	not on ART	=>1000	8
LV842	KryvyiRih				20	45	male	married or have partner	min wage-ave income	graduate	only opioids	no	no	no	no	yes	35-49 yrs	no	HIVPos	undiagnosed	not on ART	=>1000	7
LV843	KryvyiRih				5	34	female	married or have partner	min wage-ave income	complete school or vocational school	mixed	no	no	no	yes	yes	<35 yrs	no	HIVPos	diagnosed	not on ART	<1000	5
LV844	KryvyiRih	LV1303	LV1304	LV1305	30	40	male	married or have partner	<min wage	complete school or vocational school	only opioids	released >1y ago	no	no	no	yes	35-49 yrs	no	HIVPos	undiagnosed	not on ART	=>1000	11
LV845	KryvyiRih	LV1309	LV1310	LV1311	5	34	male	married or have partner	>ave income	complete school or vocational school	only opioids	released >1y ago	no	no	no	no	<35 yrs	no	HIVPos	undiagnosed	not on ART	=>1000	4
LV847	KryvyiRih	LV1198	LV1199	LV1200	5	30	male	single	min wage-ave income	school or less	only opioids	no	no	no	yes	yes	<35 yrs	no	HIVPos	undiagnosed	not on ART	<1000	6
LV848	KryvyiRih	LV1192	LV1193	LV1194	3	53	male	married or have partner	min wage-ave income	complete school or vocational school	only opioids	no	no	no	yes	yes	50+ yrs	no	HIVPos	undiagnosed	not on ART	=>1000	5
LV851	KryvyiRih	LV1237	LV1238	LV1239	1	31	male	single	min wage-ave income	complete school or vocational school	only opioids	no	no	no	no	yes	<35 yrs	no	HIVPos	undiagnosed	not on ART	=>1000	7
LV86	KryvyiRih	LV375	LV376	LV377	15	38	male	single	min wage-ave income	complete school or vocational school	mixed	released >1y ago	no	no	yes	yes	35-49 yrs	yes	HIVPos	undiagnosed	not on ART	=>1000	6
LV865	KryvyiRih	LV1297	LV1298	LV1299	5	39	male	married or have partner	<min wage	complete school or vocational school	only opioids	released >1y ago	yes	no	no	yes	35-49 yrs	no	HIVPos	undiagnosed	not on ART	=>1000	11
LV866	KryvyiRih	LV1291	LV1292	LV1293	4	47	male	single	<min wage	complete school or vocational school	only opioids	released <=1y ago	no	no	no	no	35-49 yrs	no	HIVPos	undiagnosed	not on ART	=>1000	7
LV868	KryvyiRih	LV1315	LV1316	LV1317	15	36	male	single	<min wage	school or less	only opioids	released <=1y ago	no	no	no	yes	35-49 yrs	yes	HIVPos	diagnosed	on ART <6 m	<1000	10
LV869	KryvyiRih	LV1318	LV1319	LV1320	20	43	male	single	min wage-ave income	school or less	only opioids	released <=1y ago	no	no	no	yes	35-49 yrs	no	HIVPos	undiagnosed	not on ART	=>1000	8
LV870	KryvyiRih	LV1321	LV1322	LV1323	20	35	male	married or have partner	<min wage	complete school or vocational school	mixed	released >1y ago	no	no	yes	yes	35-49 yrs	no	HIVPos	undiagnosed	not on ART	=>1000	7
LV871	KryvyiRih	LV1372	LV1373	LV1374	8	37	male	single	min wage-ave income	complete school or vocational school	only opioids	no	no	no	no	no	35-49 yrs	no	HIVPos	undiagnosed	not on ART	=>1000	12
LV872	KryvyiRih	LV1378	LV1379	LV1380	6	60	male	married or have partner	min wage-ave income	complete school or vocational school	only opioids	released >1y ago	no	no	no	no	50+ yrs	no	HIVPos	diagnosed	on ART => 6 m	<1000	6
LV873	KryvyiRih	LV1384	LV1385	LV1386	2	47	male	married or have partner	min wage-ave income	complete school or vocational school	only opioids	released >1y ago	yes	no	yes	no	35-49 yrs	no	HIVPos	undiagnosed	not on ART	=>1000	4
LV89	KryvyiRih	LV234	LV235	LV236	10	38	male	single	min wage-ave income	complete school or vocational school	only opioids	released <=1y ago	no	no	no	yes	35-49 yrs	no	HIVPos	undiagnosed	not on ART	<1000	4
LV890	KryvyiRih	LV1396	LV1397	LV1398	20	31	female	married or have partner	min wage-ave income	complete school or vocational school	only opioids	no	yes	no	yes	yes	<35 yrs	no	HIVPos	undiagnosed	not on ART	=>1000	7
LV892	KryvyiRih	LV1432	LV1433	LV1434	6	40	male	married or have partner	min wage-ave income	complete school or vocational school	only opioids	released >1y ago	no	no	yes	yes	35-49 yrs	no	HIVPos	missing	missing	=>1000	10
LV894	KryvyiRih	LV1435	LV1436	LV1437	5	37	male	single	min wage-ave income	school or less	only opioids	released >1y ago	yes	no	no	yes	35-49 yrs	no	HIVPos	undiagnosed	not on ART	=>1000	7
LV899	KryvyiRih				8	48	male	single	min wage-ave income	technical school or bachelor	only opioids	no	no	no	no	yes	35-49 yrs	no	HIVPos	undiagnosed	not on ART	=>1000	7
LV900	KryvyiRih				5	47	male	single	min wage-ave income	school or less	only opioids	released >1y ago	no	no	no	yes	35-49 yrs	no	HIVPos	undiagnosed	not on ART	=>1000	3
LV904	KryvyiRih	LV1171	LV1172	LV1173	10	34	male	married or have partner	min wage-ave income	complete school or vocational school	only opioids	released >1y ago	no	no	yes	no	<35 yrs	no	HIVPos	undiagnosed	not on ART	=>1000	6
LV914	KryvyiRih	LV1330	LV1331	LV1332	20	36	male	single	>ave income	school or less	mixed	no	no	no	no	no	35-49 yrs	yes	HIVPos	undiagnosed	not on ART	<1000	5
LV915	KryvyiRih	LV1102	LV1103	LV1104	5	39	male	single	min wage-ave income	school or less	mixed	released <=1y ago	no	no	no	no	35-49 yrs	no	HIVPos	undiagnosed	not on ART	<1000	4
LV943	KryvyiRih	LV1246	LV1247	LV1248	5	35	male	married or have partner	min wage-ave income	complete school or vocational school	mixed	released <=1y ago	no	no	yes	yes	35-49 yrs	no	HIVPos	diagnosed	not on ART	=>1000	4
LV944	KryvyiRih	LV1249	LV1250	LV1251	4	34	male	married or have partner	<min wage	complete school or vocational school	only stim	no	no	no	yes	yes	<35 yrs	no	HIVPos	undiagnosed	not on ART	<1000	3
LV945	KryvyiRih	LV1243	LV1244	LV1245	8	42	male	single	min wage-ave income	complete school or vocational school	mixed	released >1y ago	no	no	no	yes	35-49 yrs	no	HIVPos	diagnosed	not on ART	<1000	4
LV95	KryvyiRih	LV159	LV160	LV161	5	39	male	married or have partner	min wage-ave income	school or less	only opioids	no	yes	no	yes	yes	35-49 yrs	no	HIVPos	diagnosed	not on ART	=>1000	5
LV97	KryvyiRih	LV985	LV986	LV987	12	23	female	single	min wage-ave income	technical school or bachelor	only opioids	no	no	no	yes	no	<35 yrs	no	HIVPos	undiagnosed	not on ART	<1000	6
LV979	KryvyiRih	LV997	LV998	LV999	9	27	male	married or have partner	min wage-ave income	complete school or vocational school	only opioids	no	no	no	yes	yes	<35 yrs	no	HIVPos	undiagnosed	not on ART	=>1000	6
LV98	KryvyiRih	LV979	LV980	LV981	10	24	female	single	min wage-ave income	complete school or vocational school	only opioids	no	no	no	yes	yes	<35 yrs	no	HIVPos	undiagnosed	not on ART	=>1000	12
LV981	KryvyiRih	LV991	LV992	LV993	20	27	male	single	min wage-ave income	school or less	only opioids	no	no	no	yes	yes	<35 yrs	no	HIVPos	undiagnosed	not on ART	=>1000	6
LV982	KryvyiRih				10	42	female	married or have partner	min wage-ave income	complete school or vocational school	only opioids	no	no	no	yes	yes	35-49 yrs	no	HIVPos	undiagnosed	not on ART	=>1000	6
LV983	KryvyiRih				15	42	male	married or have partner	min wage-ave income	complete school or vocational school	only opioids	released >1y ago	no	no	yes	yes	35-49 yrs	no	HIVPos	undiagnosed	not on ART	=>1000	8
LV985	KryvyiRih	LV1183	LV1184	LV1185	16	30	male	married or have partner	min wage-ave income	complete school or vocational school	mixed	no	yes	no	yes	yes	<35 yrs	no	HIVPos	undiagnosed	not on ART	=>1000	7
LV986	KryvyiRih	LV1180	LV1181	LV1182	15	29	male	married or have partner	min wage-ave income	complete school or vocational school	only opioids	no	no	no	yes	yes	<35 yrs	no	HIVPos	undiagnosed	not on ART	=>1000	10
LV987	KryvyiRih	LV1186	LV1187	LV1188	4	21	male	single	min wage-ave income	school or less	only opioids	released <=1y ago	no	no	no	yes	<35 yrs	no	HIVPos	undiagnosed	not on ART	=>1000	8
LW121	Ternopil	LW313	LW314	LW315	5	36	male	single	<min wage	complete school or vocational school	only opioids	no	yes	no	yes	no	35-49 yrs	no	HIVPos	undiagnosed	not on ART	<1000	8
LW156	Ternopil	LW442	LW443	LW444	5	37	male	single	min wage-ave income	complete school or vocational school	only opioids	no	yes	no	no	yes	35-49 yrs	no	HIVPos	missing	missing	<1000	5
LW158	Ternopil	LW388	LW389	LW390	5	37	male	single	min wage-ave income	complete school or vocational school	only opioids	no	no	no	no	no	35-49 yrs	no	HIVPos	missing	missing	<1000	4
LW217	Ternopil				3	36	male	married or have partner	min wage-ave income	technical school or bachelor	only opioids	no	yes	no	no	yes	35-49 yrs	no	HIVPos	undiagnosed	not on ART	=>1000	3
LW274	Ternopil	LW514	LW515	LW516	2	36	male	single	<min wage	complete school or vocational school	only opioids	no	yes	no	no	no	35-49 yrs	no	HIVPos	missing	missing	=>1000	3
LW298	Ternopil	LW328	LW329	LW330	8	38	male	single	min wage-ave income	complete school or vocational school	mixed	no	no	no	no	no	35-49 yrs	no	HIVPos	missing	missing	=>1000	6
LW361	Ternopil				5	44	male	single	<min wage	complete school or vocational school	only opioids	no	no	no	no	no	35-49 yrs	no	HIVPos	diagnosed	on ART time NA	=>1000	8
LW401	Ternopil				10	42	male	married or have partner	min wage-ave income	complete school or vocational school	only opioids	no	no	no	no	no	35-49 yrs	no	HIVPos	missing	missing	=>1000	4
LW435	Ternopil				5	41	male	single	min wage-ave income	complete school or vocational school	mixed	released <=1y ago	yes	no	yes	no	35-49 yrs	yes	HIVPos	undiagnosed	not on ART	=>1000	6
LW523	Ternopil				3	40	male	single	<min wage	complete school or vocational school	only opioids	released >1y ago	yes	no	no	yes	35-49 yrs	no	HIVPos	diagnosed	on ART time NA	=>1000	2
LW56	Ternopil	LW76	LW77	LW78	5	39	male	single	min wage-ave income	graduate	only opioids	released >1y ago	yes	no	no	no	35-49 yrs	yes	HIVPos	missing	missing	=>1000	8
LX124	Sumy	LX181	LX182	LX183	20	38	male	married or have partner	min wage-ave income	school or less	only opioids	released >1y ago	yes	no	no	yes	35-49 yrs	no	HIVPos	diagnosed	on ART => 6 m	<1000	7
[truncated: 8,030 more rows]
